# Supplementary material for: Genomic Variability of the HCT116 Cell Line Identified Using Oxford Nanopore Sequencing
Source: Int J Mol Sci. 2026 Jun 26;27(13):5791. doi: 10.3390/ijms27135791 (PMC13360728; doi:10.3390/ijms27135791)
Supplement: Supplementary file 1 [file ijms-27-05791-s001.zip]

Archive with 2 entries (2 files):
- Supplementary_Figures.pdf
- Supplementary Tables.xlsx
