# Supplementary material for: Genomic Variability of the HCT116 Cell Line Identified Using Oxford Nanopore Sequencing
Source: Int J Mol Sci. 2026 Jun 26;27(13):5791. doi: 10.3390/ijms27135791 (PMC13360728; doi:10.3390/ijms27135791)
Supplement: Supplementary file 1 [file ijms-27-05791-s001.zip › Supplementary Tables.xlsx]

## Sheet: Table S1
Supplementary Table S1. Single nucleotide variants and short insertions and deletions affecting aminoacid sequences of proteins common to all HCT116 cell line samples studied.
Chrom	Pos	Ref	Alt	SnpEff annotation	COSMIC	Genotype fields
chr1	69511	A	G	P;ANN=G|missense_variant|MODERATE|OR4F5|OR4F5|transcript|NM_001005484.1|protein_coding|1/1|c.421A>G|p.Thr141Ala|421/918|421/918|141/305||	no	1/1:30:21:0,21:1
chr1	942451	T	C	P;ANN=C|missense_variant|MODERATE|SAMD11|SAMD11|transcript|NM_152486.3|protein_coding|10/14|c.1027T>C|p.Trp343Arg|1117/2557|1027/2046|343/681||,C|downstream_gene_variant|MODIFIER|NOC2L|NOC2L|transcript|NM_015658.4|protein_coding||c.*2243A>G|||||1752|	no	1/1:33:64:0,64:1
chr1	973858	G	C	P;ANN=C|missense_variant|MODERATE|PLEKHN1|PLEKHN1|transcript|NM_001367552.1|protein_coding|14/16|c.1496G>C|p.Arg499Pro|1546/3212|1496/1872|499/623||,C|missense_variant|MODERATE|PLEKHN1|PLEKHN1|transcript|NM_001160184.2|protein_coding|13/15|c.1355G>C|p.Arg452Pro|1405/3071|1355/1731|452/576||,C|missense_variant|MODERATE|PLEKHN1|PLEKHN1|transcript|NM_032129.3|protein_coding|14/16|c.1460G>C|p.Arg487P…	no	0/1:26:53:24,29:0.5472
chr1	976215	A	G	P;ANN=G|missense_variant|MODERATE|PERM1|PERM1|transcript|NM_001291366.2|protein_coding|4/4|c.2330T>C|p.Val777Ala|2377/3394|2330/2373|777/790||,G|missense_variant|MODERATE|PERM1|PERM1|transcript|NM_001369898.1|protein_coding|3/3|c.2264T>C|p.Val755Ala|2408/3425|2264/2307|755/768||,G|missense_variant|MODERATE|PERM1|PERM1|transcript|NM_001291367.2|protein_coding|5/5|c.1988T>C|p.Val663Ala|2024/3041|19…	no	1/1:31:77:0,77:1
chr1	978953	C	G	P;ANN=G|missense_variant|MODERATE|PERM1|PERM1|transcript|NM_001291366.2|protein_coding|2/4|c.2077G>C|p.Glu693Gln|2124/3394|2077/2373|693/790||,G|missense_variant|MODERATE|PERM1|PERM1|transcript|NM_001369898.1|protein_coding|1/3|c.2077G>C|p.Glu693Gln|2221/3425|2077/2307|693/768||,G|missense_variant|MODERATE|PERM1|PERM1|transcript|NM_001291367.2|protein_coding|3/5|c.1735G>C|p.Glu579Gln|1771/3041|17…	no	0/1:18:70:35,35:0.5
chr1	979496	T	C	P;ANN=C|missense_variant|MODERATE|PERM1|PERM1|transcript|NM_001291366.2|protein_coding|2/4|c.1534A>G|p.Ser512Gly|1581/3394|1534/2373|512/790||,C|missense_variant|MODERATE|PERM1|PERM1|transcript|NM_001369898.1|protein_coding|1/3|c.1534A>G|p.Ser512Gly|1678/3425|1534/2307|512/768||,C|missense_variant|MODERATE|PERM1|PERM1|transcript|NM_001291367.2|protein_coding|3/5|c.1192A>G|p.Ser398Gly|1228/3041|11…	no	1/1:34:65:0,64:0.9846
chr1	980507	C	A	P;ANN=A|missense_variant|MODERATE|PERM1|PERM1|transcript|NM_001291366.2|protein_coding|2/4|c.523G>T|p.Ala175Ser|570/3394|523/2373|175/790||,A|missense_variant|MODERATE|PERM1|PERM1|transcript|NM_001369898.1|protein_coding|1/3|c.523G>T|p.Ala175Ser|667/3425|523/2307|175/768||,A|missense_variant|MODERATE|PERM1|PERM1|transcript|NM_001291367.2|protein_coding|3/5|c.181G>T|p.Ala61Ser|217/3041|181/2031|61…	no	0/1:19:53:19,32:0.6038
chr1	999842	C	A	P;ANN=A|missense_variant|MODERATE|HES4|HES4|transcript|NM_001142467.2|protein_coding|1/3|c.132G>T|p.Arg44Ser|256/963|132/744|44/247||,A|intron_variant|MODIFIER|HES4|HES4|transcript|NM_021170.4|protein_coding|1/3|c.108+24G>T||||||	no	0/1:28:53:29,24:0.4528
chr1	1014228	G	A	P;ANN=A|missense_variant|MODERATE|ISG15|ISG15|transcript|NM_005101.4|protein_coding|2/2|c.248G>A|p.Ser83Asn|325/636|248/498|83/165||	no	0/1:26:78:43,34:0.4359
chr1	1014372	T	C	P;ANN=C|missense_variant|MODERATE|ISG15|ISG15|transcript|NM_005101.4|protein_coding|2/2|c.392T>C|p.Leu131Pro|469/636|392/498|131/165||	no	0/1:24:68:33,33:0.4853
chr1	1041532	G	A	P;ANN=A|missense_variant|MODERATE|AGRN|AGRN|transcript|NM_001305275.2|protein_coding|6/38|c.1007G>A|p.Arg336His|1060/7390|1007/6204|336/2067||WARNING_TRANSCRIPT_MULTIPLE_STOP_CODONS,A|missense_variant|MODERATE|AGRN|AGRN|transcript|NM_198576.4|protein_coding|6/36|c.1007G>A|p.Arg336His|1060/7324|1007/6138|336/2045||,A|missense_variant|MODERATE|AGRN|AGRN|transcript|NM_001364727.2|protein_coding|5/35…	no	0/1:17:45:27,17:0.3778
chr1	1041577	C	T	P;ANN=T|missense_variant|MODERATE|AGRN|AGRN|transcript|NM_001305275.2|protein_coding|6/38|c.1052C>T|p.Ala351Val|1105/7390|1052/6204|351/2067||WARNING_TRANSCRIPT_MULTIPLE_STOP_CODONS,T|missense_variant|MODERATE|AGRN|AGRN|transcript|NM_198576.4|protein_coding|6/36|c.1052C>T|p.Ala351Val|1105/7324|1052/6138|351/2045||,T|missense_variant|MODERATE|AGRN|AGRN|transcript|NM_001364727.2|protein_coding|5/35…	yes	0/1:10:55:17,38:0.6909
chr1	1044368	A	T	P;ANN=T|missense_variant|MODERATE|AGRN|AGRN|transcript|NM_001305275.2|protein_coding|12/38|c.2183A>T|p.Glu728Val|2236/7390|2183/6204|728/2067||WARNING_TRANSCRIPT_MULTIPLE_STOP_CODONS,T|missense_variant|MODERATE|AGRN|AGRN|transcript|NM_198576.4|protein_coding|12/36|c.2183A>T|p.Glu728Val|2236/7324|2183/6138|728/2045||,T|missense_variant|MODERATE|AGRN|AGRN|transcript|NM_001364727.2|protein_coding|11…	no	0/1:20:48:23,25:0.5208
chr1	1045394	G	A	P;ANN=A|missense_variant|MODERATE|AGRN|AGRN|transcript|NM_001305275.2|protein_coding|14/38|c.2407G>A|p.Gly803Ser|2460/7390|2407/6204|803/2067||WARNING_TRANSCRIPT_MULTIPLE_STOP_CODONS,A|missense_variant|MODERATE|AGRN|AGRN|transcript|NM_198576.4|protein_coding|14/36|c.2407G>A|p.Gly803Ser|2460/7324|2407/6138|803/2045||,A|missense_variant|MODERATE|AGRN|AGRN|transcript|NM_001364727.2|protein_coding|13…	no	0/1:23:62:31,31:0.5
chr1	1046480	GC	G	P;ANN=G|frameshift_variant|HIGH|AGRN|AGRN|transcript|NM_001305275.2|protein_coding|18/38|c.3003delC|p.Gly1002fs|3056/7390|3003/6204|1001/2067||WARNING_TRANSCRIPT_MULTIPLE_STOP_CODONS&INFO_REALIGN_3_PRIME,G|frameshift_variant|HIGH|AGRN|AGRN|transcript|NM_198576.4|protein_coding|18/36|c.3003delC|p.Gly1002fs|3056/7324|3003/6138|1001/2045||INFO_REALIGN_3_PRIME,G|frameshift_variant|HIGH|AGRN|AGRN|tran…	no	0/1:20:64:27,34:0.5312
chr1	1063202	G	C	P;ANN=C|splice_donor_variant&intron_variant|HIGH|LOC100288175|LOC100288175|transcript|NR_148960.1|pseudogene|3/3|n.350+1G>C||||||	no	0/1:23:50:26,23:0.46
chr1	1072052	G	A	P;ANN=A|missense_variant|MODERATE|RNF223|RNF223|transcript|NM_001205252.2|protein_coding|2/2|c.515C>T|p.Ala172Val|815/1900|515/750|172/249||	no	0/1:25:64:25,39:0.6094
chr1	1180851	T	C	P;ANN=C|missense_variant|MODERATE|TTLL10|TTLL10|transcript|NM_001130045.2|protein_coding|8/16|c.746T>C|p.Val249Ala|923/2287|746/2022|249/673||,C|missense_variant|MODERATE|TTLL10|TTLL10|transcript|NM_001371649.1|protein_coding|8/16|c.746T>C|p.Val249Ala|942/2306|746/2022|249/673||,C|missense_variant|MODERATE|TTLL10|TTLL10|transcript|NM_153254.3|protein_coding|4/9|c.527T>C|p.Val176Ala|720/2129|527/1…	no	0/1:8:39:16,19:0.4872
chr1	1334174	T	C	P;ANN=C|missense_variant|MODERATE|TAS1R3|TAS1R3|transcript|NM_152228.3|protein_coding|6/6|c.2269T>C|p.Cys757Arg|2335/3475|2269/2559|757/852||,C|downstream_gene_variant|MODIFIER|DVL1|DVL1|transcript|NM_001330311.2|protein_coding||c.*1968A>G|||||1104|,C|downstream_gene_variant|MODIFIER|DVL1|DVL1|transcript|NM_004421.3|protein_coding||c.*1968A>G|||||1104|	no	1/1:29:80:0,80:1
chr1	1336261	GC	G	P;ANN=G|frameshift_variant|HIGH|DVL1|DVL1|transcript|NM_001330311.2|protein_coding|15/15|c.1968delG|p.Pro657fs|2321/3305|1968/2088|656/695||,G|frameshift_variant|HIGH|DVL1|DVL1|transcript|NM_004421.3|protein_coding|15/15|c.1893delG|p.Pro632fs|2246/3230|1893/2013|631/670||,G|downstream_gene_variant|MODIFIER|TAS1R3|TAS1R3|transcript|NM_152228.3|protein_coding||c.*1798delC|||||948|,G|downstream_gene…	no	0/1:19:57:43,14:0.2456
chr1	1338108	G	T	P;ANN=T|missense_variant|MODERATE|DVL1|DVL1|transcript|NM_001330311.2|protein_coding|14/15|c.1583C>A|p.Pro528Gln|1936/3305|1583/2088|528/695||,T|missense_variant|MODERATE|DVL1|DVL1|transcript|NM_004421.3|protein_coding|14/15|c.1508C>A|p.Pro503Gln|1861/3230|1508/2013|503/670||,T|downstream_gene_variant|MODIFIER|TAS1R3|TAS1R3|transcript|NM_152228.3|protein_coding||c.*3644G>T|||||2794|,T|downstream_…	yes	0/1:18:50:20,29:0.58
chr1	1490373	T	C	P;ANN=C|missense_variant|MODERATE|ATAD3B|ATAD3B|transcript|NM_031921.6|protein_coding|14/16|c.1454T>C|p.Val485Ala|1574/4098|1454/1947|485/648||,C|missense_variant|MODERATE|ATAD3B|ATAD3B|transcript|NM_001317238.2|protein_coding|12/14|c.1316T>C|p.Val439Ala|1967/4491|1316/1809|439/602||	no	0/1:23:61:30,29:0.4754
chr1	1616547	T	C	P;ANN=C|missense_variant|MODERATE|MIB2|MIB2|transcript|NM_080875.3|protein_coding|2/20|c.43T>C|p.Phe15Leu|174/3248|43/3042|15/1013||,C|missense_variant|MODERATE|MIB2|MIB2|transcript|NM_001170688.1|protein_coding|2/19|c.214T>C|p.Phe72Leu|259/3143|214/3018|72/1005||,C|missense_variant|MODERATE|MIB2|MIB2|transcript|NM_001170686.2|protein_coding|2/20|c.43T>C|p.Phe15Leu|174/3236|43/3030|15/1009||,C|mi…	no	1/1:36:71:0,70:0.9859
chr1	1623412	T	C	P;ANN=C|missense_variant|MODERATE|MIB2|MIB2|transcript|NM_080875.3|protein_coding|3/20|c.134T>C|p.Met45Thr|265/3248|134/3042|45/1013||,C|missense_variant|MODERATE|MIB2|MIB2|transcript|NM_001170688.1|protein_coding|3/19|c.305T>C|p.Met102Thr|350/3143|305/3018|102/1005||,C|missense_variant|MODERATE|MIB2|MIB2|transcript|NM_001170686.2|protein_coding|3/20|c.134T>C|p.Met45Thr|265/3236|134/3030|45/1009|…	no	1/1:36:70:0,69:0.9857
chr1	1668373	C	T	P;ANN=T|missense_variant|MODERATE|SLC35E2B|SLC35E2B|transcript|NM_001110781.3|protein_coding|8/9|c.934G>A|p.Val312Ile|1428/6016|934/1218|312/405||,T|missense_variant|MODERATE|SLC35E2B|SLC35E2B|transcript|NM_001290264.2|protein_coding|9/10|c.934G>A|p.Val312Ile|1846/6434|934/1218|312/405||	no	1/1:12:53:8,45:0.8491
chr1	1719406	G	A	P;ANN=A|missense_variant|MODERATE|CDK11A|CDK11A|transcript|NM_001313896.2|protein_coding|4/20|c.277C>T|p.Arg93Trp|390/2993|277/2352|93/783||,A|missense_variant|MODERATE|CDK11A|CDK11A|transcript|NM_001313982.2|protein_coding|4/20|c.277C>T|p.Arg93Trp|390/2981|277/2340|93/779||,A|missense_variant|MODERATE|CDK11A|CDK11A|transcript|NM_024011.4|protein_coding|4/20|c.277C>T|p.Arg93Trp|390/2984|277/2343|…	no	1/1:27:40:1,39:0.975
chr1	1734812	G	A	P;ANN=A|missense_variant|MODERATE|SLC35E2A|SLC35E2A|transcript|NM_182838.2|protein_coding|5/6|c.610C>T|p.Arg204Trp|1033/6294|610/801|204/266||,A|missense_variant|MODERATE|SLC35E2A|SLC35E2A|transcript|NM_001199787.1|protein_coding|6/7|c.610C>T|p.Arg204Trp|1451/2158|610/741|204/246||	no	1/1:9:49:9,37:0.7551
chr1	1754601	G	T	P;ANN=T|missense_variant|MODERATE|NADK|NADK|transcript|NM_001198994.2|protein_coding|10/14|c.1221C>A|p.Asn407Lys|1388/3615|1221/1776|407/591||,T|missense_variant|MODERATE|NADK|NADK|transcript|NM_001198995.1|protein_coding|6/10|c.690C>A|p.Asn230Lys|801/3028|690/1245|230/414||,T|missense_variant|MODERATE|NADK|NADK|transcript|NM_001353642.2|protein_coding|8/12|c.525C>A|p.Asn175Lys|1069/3296|525/1080…	no	0/1:25:51:24,27:0.5294
chr1	1918090	A	G	P;ANN=G|missense_variant|MODERATE|TMEM52|TMEM52|transcript|NM_178545.4|protein_coding|5/5|c.422T>C|p.Met141Thr|436/935|422/630|141/209||,G|downstream_gene_variant|MODIFIER|CALML6|CALML6|transcript|NM_138705.4|protein_coding||c.*897A>G|||||794|,G|downstream_gene_variant|MODIFIER|CFAP74|CFAP74|transcript|NM_001304360.2|protein_coding||c.*4197T>C|||||3867|,G|downstream_gene_variant|MODIFIER|CALML6|C…	no	1/1:30:65:0,65:1
chr1	1919188	CAGCGGCAGG	C	P;ANN=C|disruptive_inframe_deletion|MODERATE|TMEM52|TMEM52|transcript|NM_178545.4|protein_coding|1/5|c.69_77delCCTGCCGCT|p.Leu24_Leu26del|91/935|69/630|23/209||,C|downstream_gene_variant|MODIFIER|CALML6|CALML6|transcript|NM_138705.4|protein_coding||c.*1996_*2004delAGCGGCAGG|||||1893|,C|downstream_gene_variant|MODIFIER|CFAP74|CFAP74|transcript|NM_001304360.2|protein_coding||c.*3090_*3098delCCTGCCG…	no	0/1:7:64:40,24:0.375
chr1	1930143	C	T	P;ANN=T|missense_variant|MODERATE|CFAP74|CFAP74|transcript|NM_001304360.2|protein_coding|26/39|c.3205G>A|p.Gly1069Arg|3310/5355|3205/4920|1069/1639||	no	1/1:28:62:0,62:1
chr1	1942086	T	C	P;ANN=C|missense_variant|MODERATE|CFAP74|CFAP74|transcript|NM_001304360.2|protein_coding|22/39|c.2557A>G|p.Lys853Glu|2662/5355|2557/4920|853/1639||	no	1/1:36:76:0,76:1
chr1	1944419	C	G	P;ANN=G|missense_variant|MODERATE|CFAP74|CFAP74|transcript|NM_001304360.2|protein_coding|21/39|c.2398G>C|p.Val800Leu|2503/5355|2398/4920|800/1639||	no	1/1:26:48:0,48:1
chr1	2185409	CT	C	P;ANN=C|frameshift_variant|HIGH|FAAP20|FAAP20|transcript|NM_001256945.1|protein_coding|3/3|c.438delA|p.Gly147fs|464/1414|438/570|146/189||,C|frameshift_variant|HIGH|FAAP20|FAAP20|transcript|NM_001282671.1|protein_coding|8/8|c.312delA|p.Gly105fs|1415/2365|312/444|104/147||,C|frameshift_variant|HIGH|FAAP20|FAAP20|transcript|NM_001282672.1|protein_coding|7/7|c.312delA|p.Gly105fs|1284/2234|312/444|10…	no	0/1:27:59:30,29:0.4915
chr1	2194700	C	G	P;ANN=G|missense_variant|MODERATE|FAAP20|FAAP20|transcript|NM_001256945.1|protein_coding|1/3|c.50G>C|p.Arg17Pro|76/1414|50/570|17/189||,G|missense_variant|MODERATE|FAAP20|FAAP20|transcript|NM_001282673.1|protein_coding|1/4|c.50G>C|p.Arg17Pro|76/1550|50/513|17/170||,G|missense_variant|MODERATE|FAAP20|FAAP20|transcript|NM_182533.3|protein_coding|1/4|c.50G>C|p.Arg17Pro|73/726|50/543|17/180||,G|misse…	no	1/1:22:21:0,21:1
chr1	2800059	C	T	P;ANN=T|missense_variant|MODERATE|TTC34|TTC34|transcript|NM_001242672.2|protein_coding|1/8|c.769G>A|p.Gly257Ser|810/3380|769/3240|257/1079||	no	0/1:23:52:29,23:0.4423
chr1	3411794	T	C	P;ANN=C|missense_variant|MODERATE|PRDM16|PRDM16|transcript|NM_022114.4|protein_coding|9/17|c.1597T>C|p.Ser533Pro|1654/8698|1597/3831|533/1276||,C|missense_variant|MODERATE|PRDM16|PRDM16|transcript|NM_199454.3|protein_coding|9/17|c.1597T>C|p.Ser533Pro|1654/8641|1597/3774|533/1257||	no	0/1:24:55:26,29:0.5273
chr1	3473163	C	T	P;ANN=T|missense_variant|MODERATE|ARHGEF16|ARHGEF16|transcript|NM_014448.4|protein_coding|7/15|c.1108C>T|p.His370Tyr|1274/2822|1108/2130|370/709||	no	1/1:28:64:0,64:1
chr1	3499885	C	A	P;ANN=A|missense_variant|MODERATE|MEGF6|MEGF6|transcript|NM_001409.4|protein_coding|22/37|c.2747G>T|p.Arg916Leu|2987/7443|2747/4626|916/1541||	no	1/1:29:66:0,66:1
chr1	3505333	A	G	P;ANN=G|missense_variant|MODERATE|MEGF6|MEGF6|transcript|NM_001409.4|protein_coding|17/37|c.2063T>C|p.Leu688Pro|2303/7443|2063/4626|688/1541||	no	0/1:23:57:29,27:0.4737
chr1	3579915	T	C	P;ANN=C|missense_variant|MODERATE|MEGF6|MEGF6|transcript|NM_001409.4|protein_coding|4/37|c.391A>G|p.Ser131Gly|631/7443|391/4626|131/1541||	no	0/1:22:71:36,35:0.493
chr1	3595370	A	G	P;ANN=G|missense_variant|MODERATE|MEGF6|MEGF6|transcript|NM_001409.4|protein_coding|3/37|c.344T>C|p.Met115Thr|584/7443|344/4626|115/1541||	no	0/1:24:66:35,30:0.4545
chr1	3729424	A	G	P;ANN=G|missense_variant|MODERATE|TP73|TP73|transcript|NM_005427.4|protein_coding|10/14|c.1172A>G|p.Gln391Arg|1331/5192|1172/1911|391/636||,G|missense_variant|MODERATE|TP73|TP73|transcript|NM_001204184.2|protein_coding|10/13|c.1172A>G|p.Gln391Arg|1331/5098|1172/1500|391/499||,G|missense_variant|MODERATE|TP73|TP73|transcript|NM_001204185.2|protein_coding|10/13|c.1172A>G|p.Gln391Arg|1331/5043|1172/…	no	0/1:24:58:28,30:0.5172
chr1	3752608	C	T	P;ANN=T|missense_variant|MODERATE|CCDC27|CCDC27|transcript|NM_152492.3|protein_coding|1/12|c.127C>T|p.Arg43Cys|159/2125|127/1971|43/656||	no	0/1:25:57:28,29:0.5088
chr1	3752641	C	G	P;ANN=G|missense_variant|MODERATE|CCDC27|CCDC27|transcript|NM_152492.3|protein_coding|1/12|c.160C>G|p.Gln54Glu|192/2125|160/1971|54/656||	no	0/1:23:62:31,31:0.5
chr1	3761369	T	C	P;ANN=C|missense_variant|MODERATE|CCDC27|CCDC27|transcript|NM_152492.3|protein_coding|5/12|c.800T>C|p.Met267Thr|832/2125|800/1971|267/656||	no	0/1:22:64:28,36:0.5625
chr1	3836572	A	T	P;ANN=T|missense_variant|MODERATE|CEP104|CEP104|transcript|NM_014704.4|protein_coding|10/22|c.1240T>A|p.Leu414Ile|1577/6431|1240/2778|414/925||	no	1/1:29:30:0,30:1
chr1	3891029	G	C	P;ANN=C|missense_variant|MODERATE|C1orf174|C1orf174|transcript|NM_207356.3|protein_coding|3/4|c.158C>G|p.Thr53Arg|244/1645|158/732|53/243||	no	1/1:33:67:0,67:1
chr1	4712657	G	A	P;ANN=A|missense_variant|MODERATE|AJAP1|AJAP1|transcript|NM_001042478.2|protein_coding|2/6|c.787G>A|p.Gly263Arg|1604/2507|787/1236|263/411||,A|missense_variant|MODERATE|AJAP1|AJAP1|transcript|NM_018836.4|protein_coding|2/6|c.787G>A|p.Gly263Arg|1604/12090|787/1236|263/411||	no	1/1:26:44:0,44:1
chr1	6096647	G	A	P;ANN=A|stop_gained|HIGH|KCNAB2|KCNAB2|transcript|NM_001199862.2|protein_coding|14/16|c.960G>A|p.Trp320*|1282/4176|960/1248|320/415||,A|stop_gained|HIGH|KCNAB2|KCNAB2|transcript|NM_001199861.2|protein_coding|14/16|c.816G>A|p.Trp272*|981/3875|816/1104|272/367||,A|stop_gained|HIGH|KCNAB2|KCNAB2|transcript|NM_003636.4|protein_coding|14/16|c.816G>A|p.Trp272*|981/3875|816/1104|272/367||,A|stop_gained|…	no	0/1:22:77:45,32:0.4156
chr1	6154789	C	T	P;ANN=T|missense_variant|MODERATE|CHD5|CHD5|transcript|NM_015557.3|protein_coding|5/42|c.616G>A|p.Ala206Thr|914/9850|616/5865|206/1954||	no	0/1:21:55:24,30:0.5455
chr1	6245232	C	A	P;ANN=A|missense_variant|MODERATE|HES3|HES3|transcript|NM_001024598.4|protein_coding|4/4|c.286C>A|p.Pro96Thr|364/710|286/561|96/186||,A|downstream_gene_variant|MODIFIER|GPR153|GPR153|transcript|NM_207370.4|protein_coding||c.*4106G>T|||||2121|	no	0/1:18:36:18,16:0.4444
chr1	6251437	G	A	P;ANN=A|missense_variant|MODERATE|GPR153|GPR153|transcript|NM_207370.4|protein_coding|4/6|c.880C>T|p.Pro294Ser|1263/4198|880/1830|294/609||	yes	0/1:8:73:53,20:0.274
chr1	6253878	C	T	P;ANN=T|missense_variant|MODERATE|GPR153|GPR153|transcript|NM_207370.4|protein_coding|3/6|c.626G>A|p.Arg209His|1009/4198|626/1830|209/609||	no	0/1:20:62:40,21:0.3387
chr1	6471045	A	G	P;ANN=G|missense_variant|MODERATE|PLEKHG5|PLEKHG5|transcript|NM_001265592.1|protein_coding|14/22|c.1574T>C|p.Met525Thr|1639/4794|1574/3258|525/1085||,G|missense_variant|MODERATE|PLEKHG5|PLEKHG5|transcript|NM_001265593.1|protein_coding|13/21|c.1544T>C|p.Met515Thr|1570/4725|1544/3228|515/1075||,G|missense_variant|MODERATE|PLEKHG5|PLEKHG5|transcript|NM_001042665.1|protein_coding|13/21|c.1337T>C|p.Me…	no	0/1:20:62:38,24:0.3871
chr1	6550479	G	A	P;ANN=A|missense_variant|MODERATE|NOL9|NOL9|transcript|NM_024654.5|protein_coding|2/12|c.533C>T|p.Ala178Val|544/6627|533/2109|178/702||,A|upstream_gene_variant|MODIFIER|TAS1R1|TAS1R1|transcript|NM_138697.4|protein_coding||c.-4895G>A|||||4828|,A|upstream_gene_variant|MODIFIER|TAS1R1|TAS1R1|transcript|NM_177540.3|protein_coding||c.-4895G>A|||||4828|	yes	0/1:27:39:19,20:0.5128
chr1	6554331	A	C	P;ANN=C|missense_variant|MODERATE|NOL9|NOL9|transcript|NM_024654.5|protein_coding|1/12|c.172T>G|p.Ser58Ala|183/6627|172/2109|58/702||,C|upstream_gene_variant|MODIFIER|TAS1R1|TAS1R1|transcript|NM_138697.4|protein_coding||c.-1043A>C|||||976|,C|upstream_gene_variant|MODIFIER|TAS1R1|TAS1R1|transcript|NM_177540.3|protein_coding||c.-1043A>C|||||976|	no	1/1:34:65:0,65:1
chr1	6554355	A	G	P;ANN=G|missense_variant|MODERATE|NOL9|NOL9|transcript|NM_024654.5|protein_coding|1/12|c.148T>C|p.Trp50Arg|159/6627|148/2109|50/702||,G|upstream_gene_variant|MODIFIER|TAS1R1|TAS1R1|transcript|NM_138697.4|protein_coding||c.-1019A>G|||||952|,G|upstream_gene_variant|MODIFIER|TAS1R1|TAS1R1|transcript|NM_177540.3|protein_coding||c.-1019A>G|||||952|	no	1/1:33:54:0,54:1
chr1	6554475	G	A	P;ANN=A|missense_variant|MODERATE|NOL9|NOL9|transcript|NM_024654.5|protein_coding|1/12|c.28C>T|p.Arg10Trp|39/6627|28/2109|10/702||,A|upstream_gene_variant|MODIFIER|TAS1R1|TAS1R1|transcript|NM_138697.4|protein_coding||c.-899G>A|||||832|,A|upstream_gene_variant|MODIFIER|TAS1R1|TAS1R1|transcript|NM_177540.3|protein_coding||c.-899G>A|||||832|	no	1/1:29:55:0,52:0.9455
chr1	6575171	A	G	P;ANN=G|missense_variant|MODERATE|TAS1R1|TAS1R1|transcript|NM_138697.4|protein_coding|3/6|c.1039A>G|p.Lys347Glu|1106/2764|1039/2526|347/841||,G|upstream_gene_variant|MODIFIER|ZBTB48|ZBTB48|transcript|NM_001278647.2|protein_coding||c.-4948A>G|||||4823|,G|upstream_gene_variant|MODIFIER|ZBTB48|ZBTB48|transcript|NM_001278648.2|protein_coding||c.-4969A>G|||||4823|,G|upstream_gene_variant|MODIFIER|ZBTB…	no	1/1:37:63:0,63:1
chr1	6575246	G	A	P;ANN=A|missense_variant|MODERATE|TAS1R1|TAS1R1|transcript|NM_138697.4|protein_coding|3/6|c.1114G>A|p.Ala372Thr|1181/2764|1114/2526|372/841||,A|upstream_gene_variant|MODIFIER|ZBTB48|ZBTB48|transcript|NM_001278647.2|protein_coding||c.-4873G>A|||||4748|,A|upstream_gene_variant|MODIFIER|ZBTB48|ZBTB48|transcript|NM_001278648.2|protein_coding||c.-4894G>A|||||4748|,A|upstream_gene_variant|MODIFIER|ZBTB…	no	0/1:22:79:38,41:0.519
chr1	6645814	G	C	P;ANN=C|missense_variant|MODERATE|DNAJC11|DNAJC11|transcript|NM_018198.4|protein_coding|8/16|c.869C>G|p.Thr290Ser|885/3201|869/1680|290/559||	no	0/1:25:44:19,24:0.5455
chr1	7664870	G	A	P;ANN=A|missense_variant|MODERATE|CAMTA1|CAMTA1|transcript|NM_015215.4|protein_coding|9/23|c.2323G>A|p.Asp775Asn|2400/8314|2323/5022|775/1673||,A|missense_variant|MODERATE|CAMTA1|CAMTA1|transcript|NM_001349608.2|protein_coding|8/22|c.2233G>A|p.Asp745Asn|2330/8244|2233/4932|745/1643||,A|missense_variant|MODERATE|CAMTA1|CAMTA1|transcript|NM_001349609.2|protein_coding|9/23|c.2323G>A|p.Asp775Asn|2400…	yes	0/1:22:49:23,26:0.5306
chr1	7737443	C	G	P;ANN=G|missense_variant|MODERATE|CAMTA1|CAMTA1|transcript|NM_015215.4|protein_coding|15/23|c.3531C>G|p.Asn1177Lys|3608/8314|3531/5022|1177/1673||,G|missense_variant|MODERATE|CAMTA1|CAMTA1|transcript|NM_001349608.2|protein_coding|14/22|c.3441C>G|p.Asn1147Lys|3538/8244|3441/4932|1147/1643||,G|missense_variant|MODERATE|CAMTA1|CAMTA1|transcript|NM_001349609.2|protein_coding|15/23|c.3531C>G|p.Asn1177…	no	0/1:24:63:38,25:0.3968
chr1	7820623	T	G	P;ANN=G|missense_variant|MODERATE|PER3|PER3|transcript|NM_001289862.1|protein_coding|16/22|c.1940T>G|p.Val647Gly|2204/6322|1940/3633|647/1210||,G|missense_variant|MODERATE|PER3|PER3|transcript|NM_001289863.2|protein_coding|16/23|c.1919T>G|p.Val640Gly|2425/6483|1919/3555|640/1184||,G|missense_variant|MODERATE|PER3|PER3|transcript|NM_001289864.2|protein_coding|16/22|c.983T>G|p.Val328Gly|2507/6619|9…	no	0/1:25:43:17,26:0.6047
chr1	7827433	T	C	P;ANN=C|missense_variant|MODERATE|PER3|PER3|transcript|NM_001289862.1|protein_coding|18/22|c.2504T>C|p.Leu835Pro|2768/6322|2504/3633|835/1210||,C|missense_variant|MODERATE|PER3|PER3|transcript|NM_001289863.2|protein_coding|18/23|c.2483T>C|p.Leu828Pro|2989/6483|2483/3555|828/1184||,C|missense_variant|MODERATE|PER3|PER3|transcript|NM_001289864.2|protein_coding|18/22|c.1547T>C|p.Leu516Pro|3071/6619|…	no	1/1:25:61:0,60:0.9836
chr1	7830004	A	G	P;ANN=G|splice_acceptor_variant&intron_variant|HIGH|PER3|PER3|transcript|NM_001289863.2|protein_coding|19/22|c.2981-2A>G||||||,G|splice_acceptor_variant&intron_variant|HIGH|PER3|PER3|transcript|NM_001289861.1|protein_coding|19/22|c.3002-2A>G||||||,G|synonymous_variant|LOW|PER3|PER3|transcript|NM_001289862.1|protein_coding|19/22|c.3057A>G|p.Thr1019Thr|3321/6322|3057/3633|1019/1210||,G|synonymous_v…	no	0/1:9:44:11,33:0.75
chr1	7837073	A	G	P;ANN=G|missense_variant|MODERATE|PER3|PER3|transcript|NM_001289862.1|protein_coding|21/22|c.3473A>G|p.His1158Arg|3737/6322|3473/3633|1158/1210||,G|missense_variant|MODERATE|PER3|PER3|transcript|NM_001289863.2|protein_coding|22/23|c.3395A>G|p.His1132Arg|3901/6483|3395/3555|1132/1184||,G|missense_variant|MODERATE|PER3|PER3|transcript|NM_001289864.2|protein_coding|21/22|c.2513A>G|p.His838Arg|4037/6…	no	0/1:31:51:29,22:0.4314
chr1	7853370	G	A	P;ANN=A|missense_variant|MODERATE|UTS2|UTS2|transcript|NM_021995.2|protein_coding|1/5|c.62C>T|p.Thr21Met|122/634|62/420|21/139||,A|upstream_gene_variant|MODIFIER|UTS2|UTS2|transcript|NM_006786.4|protein_coding||c.-367C>T|||||305|	no	0/1:24:50:25,25:0.5
chr1	7939928	A	G	P;ANN=G|missense_variant|MODERATE|TNFRSF9|TNFRSF9|transcript|NM_001561.6|protein_coding|2/8|c.67T>C|p.Ser23Pro|207/5872|67/768|23/255||	yes	0/1:18:38:26,12:0.3158
chr1	8359868	G	A	P;ANN=A|missense_variant|MODERATE|RERE|RERE|transcript|NM_001042681.2|protein_coding|19/23|c.3514C>T|p.Arg1172Cys|4139/8009|3514/4701|1172/1566||,A|missense_variant|MODERATE|RERE|RERE|transcript|NM_001042682.2|protein_coding|9/13|c.1852C>T|p.Arg618Cys|2583/6453|1852/3039|618/1012||,A|missense_variant|MODERATE|RERE|RERE|transcript|NM_012102.4|protein_coding|20/24|c.3514C>T|p.Arg1172Cys|4324/8194|3…	yes	0/1:23:50:24,25:0.5
chr1	8949385	A	C	P;ANN=C|missense_variant|MODERATE|CA6|CA6|transcript|NM_001270500.2|protein_coding|2/8|c.202A>C|p.Met68Leu|221/961|202/942|68/313||,C|missense_variant|MODERATE|CA6|CA6|transcript|NM_001215.4|protein_coding|2/8|c.202A>C|p.Met68Leu|221/1331|202/927|68/308||,C|intron_variant|MODIFIER|CA6|CA6|transcript|NM_001270501.2|protein_coding|1/6|c.79+3420A>C||||||,C|intron_variant|MODIFIER|CA6|CA6|transcript|…	no	0/1:26:58:27,31:0.5345
chr1	8974362	G	A	P;ANN=A|missense_variant|MODERATE|CA6|CA6|transcript|NM_001270500.2|protein_coding|8/8|c.860G>A|p.Gly287Glu|879/961|860/942|287/313||,A|intron_variant|MODIFIER|CA6|CA6|transcript|NM_001215.4|protein_coding|7/7|c.845-260G>A||||||,A|intron_variant|MODIFIER|CA6|CA6|transcript|NM_001270501.2|protein_coding|6/6|c.665-260G>A||||||,A|intron_variant|MODIFIER|CA6|CA6|transcript|NM_001270502.2|protein_codi…	no	1/1:28:40:0,39:0.975
chr1	9039615	C	A	P;ANN=A|missense_variant|MODERATE|SLC2A5|SLC2A5|transcript|NM_001328619.2|protein_coding|9/13|c.933G>T|p.Glu311Asp|1202/4255|933/1506|311/501||,A|missense_variant|MODERATE|SLC2A5|SLC2A5|transcript|NM_001328620.2|protein_coding|8/12|c.801G>T|p.Glu267Asp|994/4047|801/1374|267/457||,A|missense_variant|MODERATE|SLC2A5|SLC2A5|transcript|NM_001328621.2|protein_coding|5/9|c.492G>T|p.Glu164Asp|647/3700|4…	no	0/1:25:69:36,33:0.4783
chr1	9105626	G	A	P;ANN=A|missense_variant|MODERATE|GPR157|GPR157|transcript|NM_024980.5|protein_coding|3/4|c.652C>T|p.Arg218Cys|727/5197|652/1008|218/335||	no	0/1:20:75:42,33:0.44
chr1	9245386	A	C	P;ANN=C|missense_variant|MODERATE|H6PD|H6PD|transcript|NM_001282587.2|protein_coding|2/5|c.485A>C|p.Asp162Ala|634/9024|485/2409|162/802||,C|missense_variant|MODERATE|H6PD|H6PD|transcript|NM_004285.4|protein_coding|2/5|c.452A>C|p.Asp151Ala|755/9145|452/2376|151/791||	no	0/1:22:55:25,30:0.5455
chr1	9610776	C	T	P;ANN=T|missense_variant|MODERATE|TMEM201|TMEM201|transcript|NM_001130924.3|protein_coding|9/11|c.1736C>T|p.Pro579Leu|1756/3815|1736/2001|579/666||	no	0/1:24:67:32,34:0.5075
chr1	10304586	C	T	P;ANN=T|missense_variant|MODERATE|KIF1B|KIF1B|transcript|NM_183416.4|protein_coding|21/21|c.3401C>T|p.Pro1134Leu|3789/7800|3401/3462|1134/1153||,T|missense_variant|MODERATE|KIF1B|KIF1B|transcript|NM_001365953.1|protein_coding|21/21|c.3401C>T|p.Pro1134Leu|3714/7725|3401/3462|1134/1153||,T|intron_variant|MODIFIER|KIF1B|KIF1B|transcript|NM_001365951.2|protein_coding|22/48|c.2115+7340C>T||||||,T|intr…	yes	0/1:16:36:16,20:0.5556
chr1	11046609	T	C	P;ANN=C|missense_variant|MODERATE|MASP2|MASP2|transcript|NM_006610.4|protein_coding|3/11|c.359A>G|p.Asp120Gly|391/2455|359/2061|120/686||,C|missense_variant|MODERATE|MASP2|MASP2|transcript|NM_139208.3|protein_coding|3/5|c.359A>G|p.Asp120Gly|391/732|359/558|120/185||	no	0/1:21:63:29,33:0.5238
chr1	11285994	T	G	P;ANN=G|missense_variant|MODERATE|UBIAD1|UBIAD1|transcript|NM_013319.2|protein_coding|2/2|c.880T>G|p.Phe294Val|1214/3654|880/1017|294/338||,G|intron_variant|MODIFIER|UBIAD1|UBIAD1|transcript|NM_001330349.1|protein_coding|2/2|c.618+262T>G||||||,G|intron_variant|MODIFIER|UBIAD1|UBIAD1|transcript|NM_001330350.1|protein_coding|1/1|c.530-8879T>G||||||	yes	0/1:27:56:29,26:0.4643
chr1	11501536	G	A	P;ANN=A|missense_variant|MODERATE|DISP3|DISP3|transcript|NM_020780.2|protein_coding|2/21|c.544G>A|p.Gly182Ser|765/5265|544/4179|182/1392||	no	0/1:12:64:29,35:0.5469
chr1	11519413	G	A	P;ANN=A|missense_variant|MODERATE|DISP3|DISP3|transcript|NM_020780.2|protein_coding|8/21|c.1948G>A|p.Ala650Thr|2169/5265|1948/4179|650/1392||	no	0/1:26:52:20,32:0.6154
chr1	11523978	A	G	P;ANN=G|missense_variant|MODERATE|DISP3|DISP3|transcript|NM_020780.2|protein_coding|11/21|c.2399A>G|p.Asn800Ser|2620/5265|2399/4179|800/1392||	no	0/1:25:53:25,28:0.5283
chr1	11650504	T	G	P;ANN=G|missense_variant|MODERATE|FBXO2|FBXO2|transcript|NM_012168.6|protein_coding|2/6|c.353A>C|p.Lys118Thr|442/1287|353/891|118/296||,G|upstream_gene_variant|MODIFIER|FBXO44|FBXO44|transcript|NM_001330355.1|protein_coding||c.-4479T>G|||||4353|,G|upstream_gene_variant|MODIFIER|FBXO44|FBXO44|transcript|NM_001304791.2|protein_coding||c.-4108T>G|||||3903|,G|upstream_gene_variant|MODIFIER|FBXO44|FBX…	no	0/1:25:70:39,31:0.4429
chr1	11766569	AC	A	P;ANN=A|frameshift_variant|HIGH|C1orf167|C1orf167|transcript|NM_001010881.2|protein_coding|3/21|c.789delC|p.Gly264fs|972/4672|789/4350|263/1449||INFO_REALIGN_3_PRIME;LOF=(C1orf167|C1orf167|1|1.00)	no	0/1:25:60:38,19:0.3167
chr1	11768181	G	A	P;ANN=A|missense_variant|MODERATE|C1orf167|C1orf167|transcript|NM_001010881.2|protein_coding|5/21|c.1448G>A|p.Arg483Gln|1631/4672|1448/4350|483/1449||	no	0/1:26:69:23,46:0.6667
chr1	11768262	G	A	P;ANN=A|missense_variant|MODERATE|C1orf167|C1orf167|transcript|NM_001010881.2|protein_coding|5/21|c.1529G>A|p.Arg510Gln|1712/4672|1529/4350|510/1449||	no	0/1:20:59:32,26:0.4407
chr1	11771538	G	A	P;ANN=A|missense_variant|MODERATE|C1orf167|C1orf167|transcript|NM_001010881.2|protein_coding|7/21|c.1712G>A|p.Arg571Lys|1895/4672|1712/4350|571/1449||	no	0/1:17:47:26,21:0.4468
chr1	11771558	C	T	P;ANN=T|missense_variant|MODERATE|C1orf167|C1orf167|transcript|NM_001010881.2|protein_coding|7/21|c.1732C>T|p.Arg578Trp|1915/4672|1732/4350|578/1449||	no	0/1:19:51:24,26:0.5098
chr1	11776571	T	C	P;ANN=C|missense_variant|MODERATE|C1orf167|C1orf167|transcript|NM_001010881.2|protein_coding|10/21|c.2272T>C|p.Trp758Arg|2455/4672|2272/4350|758/1449||,C|downstream_gene_variant|MODIFIER|C1orf167-AS1|C1orf167-AS1|transcript|NR_126000.1|pseudogene||n.*506A>G|||||506|	no	0/1:17:66:43,23:0.3485
chr1	11776625	C	T	P;ANN=T|missense_variant|MODERATE|C1orf167|C1orf167|transcript|NM_001010881.2|protein_coding|10/21|c.2326C>T|p.Arg776Cys|2509/4672|2326/4350|776/1449||,T|downstream_gene_variant|MODIFIER|C1orf167-AS1|C1orf167-AS1|transcript|NR_126000.1|pseudogene||n.*452G>A|||||452|	no	0/1:22:58:31,26:0.4483
chr1	11778791	G	T	P;ANN=T|missense_variant|MODERATE|C1orf167|C1orf167|transcript|NM_001010881.2|protein_coding|11/21|c.2471G>T|p.Ser824Ile|2654/4672|2471/4350|824/1449||,T|non_coding_transcript_exon_variant|MODIFIER|C1orf167-AS1|C1orf167-AS1|transcript|NR_126000.1|pseudogene|2/3|n.514C>A||||||	no	0/1:27:65:31,34:0.5231
chr1	11779909	G	A	P;ANN=A|missense_variant|MODERATE|C1orf167|C1orf167|transcript|NM_001010881.2|protein_coding|13/21|c.2759G>A|p.Arg920His|2942/4672|2759/4350|920/1449||,A|upstream_gene_variant|MODIFIER|C1orf167-AS1|C1orf167-AS1|transcript|NR_126000.1|pseudogene||n.-290C>T|||||290|	no	0/1:20:70:37,33:0.4714
chr1	11779914	C	T	P;ANN=T|missense_variant|MODERATE|C1orf167|C1orf167|transcript|NM_001010881.2|protein_coding|13/21|c.2764C>T|p.Arg922Trp|2947/4672|2764/4350|922/1449||,T|upstream_gene_variant|MODIFIER|C1orf167-AS1|C1orf167-AS1|transcript|NR_126000.1|pseudogene||n.-295G>A|||||295|	no	0/1:23:69:33,36:0.5217
chr1	11779941	T	C	P;ANN=C|missense_variant|MODERATE|C1orf167|C1orf167|transcript|NM_001010881.2|protein_coding|13/21|c.2791T>C|p.Trp931Arg|2974/4672|2791/4350|931/1449||,C|upstream_gene_variant|MODIFIER|C1orf167-AS1|C1orf167-AS1|transcript|NR_126000.1|pseudogene||n.-322A>G|||||322|	no	1/1:34:53:0,50:0.9434
chr1	11784397	A	C	P;ANN=C|missense_variant|MODERATE|C1orf167|C1orf167|transcript|NM_001010881.2|protein_coding|15/21|c.3229A>C|p.Lys1077Gln|3412/4672|3229/4350|1077/1449||,C|upstream_gene_variant|MODIFIER|C1orf167-AS1|C1orf167-AS1|transcript|NR_126000.1|pseudogene||n.-4778T>G|||||4778|,C|downstream_gene_variant|MODIFIER|MTHFR|MTHFR|transcript|NM_001330358.1|protein_coding||c.*6283T>G|||||1333|,C|downstream_gene_va…	no	0/1:26:69:36,33:0.4783
chr1	11789390	A	G	P;ANN=G|missense_variant|MODERATE|C1orf167|C1orf167|transcript|NM_001010881.2|protein_coding|21/21|c.4294A>G|p.Arg1432Gly|4477/4672|4294/4350|1432/1449||,G|3_prime_UTR_variant|MODIFIER|MTHFR|MTHFR|transcript|NM_001330358.1|protein_coding|12/12|c.*1290T>C|||||1290|,G|3_prime_UTR_variant|MODIFIER|MTHFR|MTHFR|transcript|NM_005957.5|protein_coding|12/12|c.*1290T>C|||||1290|	no	1/1:33:51:0,50:0.9804
chr1	11796321	G	A	P;ANN=A|missense_variant|MODERATE|MTHFR|MTHFR|transcript|NM_001330358.1|protein_coding|5/12|c.788C>T|p.Ala263Val|951/7207|788/2094|263/697||,A|missense_variant|MODERATE|MTHFR|MTHFR|transcript|NM_005957.5|protein_coding|5/12|c.665C>T|p.Ala222Val|755/7015|665/1971|222/656||	no	0/1:24:58:27,31:0.5345
chr1	11824498	A	G	P;ANN=G|missense_variant|MODERATE|CLCN6|CLCN6|transcript|NM_001286.4|protein_coding|8/23|c.593A>G|p.Glu198Gly|665/5589|593/2610|198/869||,G|missense_variant|MODERATE|CLCN6|CLCN6|transcript|NM_001256959.1|protein_coding|7/22|c.527A>G|p.Glu176Gly|694/5632|527/2544|176/847||,G|non_coding_transcript_exon_variant|MODIFIER|CLCN6|CLCN6|transcript|NR_046428.1|pseudogene|8/23|n.760A>G||||||	no	1/1:37:49:0,49:1
chr1	11846011	A	G	P;ANN=G|stop_lost|HIGH|NPPA|NPPA|transcript|NM_006172.4|protein_coding|3/3|c.454T>C|p.Ter152Argext*?|553/854|454/456|152/151||,G|downstream_gene_variant|MODIFIER|CLCN6|CLCN6|transcript|NM_001286.4|protein_coding||c.*5788A>G|||||2881|,G|downstream_gene_variant|MODIFIER|CLCN6|CLCN6|transcript|NM_001256959.1|protein_coding||c.*5788A>G|||||2867|,G|downstream_gene_variant|MODIFIER|CLCN6|CLCN6|transcri…	no	0/1:24:72:29,42:0.5833
chr1	12022869	A	G	P;ANN=G|missense_variant|MODERATE|MIIP|MIIP|transcript|NM_021933.4|protein_coding|4/10|c.499A>G|p.Lys167Glu|636/1541|499/1167|167/388||	no	1/1:35:49:0,49:1
chr1	12138248	C	T	P;ANN=T|missense_variant|MODERATE|TNFRSF8|TNFRSF8|transcript|NM_001243.5|protein_coding|14/15|c.1355C>T|p.Ser452Leu|1651/3760|1355/1788|452/595||,T|missense_variant|MODERATE|TNFRSF8|TNFRSF8|transcript|NM_001281430.2|protein_coding|13/14|c.1019C>T|p.Ser340Leu|1486/3595|1019/1452|340/483||	no	0/1:22:49:24,25:0.5102
chr1	12279562	A	T	P;ANN=T|missense_variant|MODERATE|VPS13D|VPS13D|transcript|NM_015378.4|protein_coding|20/70|c.4514A>T|p.Glu1505Val|4681/16356|4514/13167|1505/4388||,T|missense_variant|MODERATE|VPS13D|VPS13D|transcript|NM_018156.4|protein_coding|20/69|c.4514A>T|p.Glu1505Val|4681/16281|4514/13092|1505/4363||	no	0/1:10:22:11,11:0.5
chr1	12716215	C	A	P;ANN=A|stop_gained|HIGH|AADACL3|AADACL3|transcript|NM_001103170.3|protein_coding|1/4|c.39C>A|p.Cys13*|106/4055|39/1224|13/407||,A|non_coding_transcript_exon_variant|MODIFIER|AADACL3|AADACL3|transcript|NR_111984.2|pseudogene|1/3|n.106C>A||||||;LOF=(AADACL3|AADACL3|2|0.50);NMD=(AADACL3|AADACL3|2|0.50)	no	0/1:23:55:29,26:0.4727
chr1	12719616	C	T	P;ANN=T|missense_variant|MODERATE|AADACL3|AADACL3|transcript|NM_001103170.3|protein_coding|2/4|c.310C>T|p.Pro104Ser|377/4055|310/1224|104/407||,T|intron_variant|MODIFIER|AADACL3|AADACL3|transcript|NR_111984.2|pseudogene|1/2|n.236-1267C>T||||||	no	0/1:21:53:29,24:0.4528
chr1	12725329	G	A	P;ANN=A|missense_variant|MODERATE|AADACL3|AADACL3|transcript|NM_001103170.3|protein_coding|4/4|c.557G>A|p.Arg186Gln|624/4055|557/1224|186/407||,A|non_coding_transcript_exon_variant|MODIFIER|AADACL3|AADACL3|transcript|NR_111984.2|pseudogene|3/3|n.407G>A||||||	yes	0/1:27:40:14,26:0.65
chr1	12725527	T	G	P;ANN=G|missense_variant|MODERATE|AADACL3|AADACL3|transcript|NM_001103170.3|protein_coding|4/4|c.755T>G|p.Phe252Cys|822/4055|755/1224|252/407||,G|non_coding_transcript_exon_variant|MODIFIER|AADACL3|AADACL3|transcript|NR_111984.2|pseudogene|3/3|n.605T>G||||||	no	0/1:25:52:25,27:0.5192
chr1	12760937	C	T	P;ANN=T|missense_variant|MODERATE|C1orf158|C1orf158|transcript|NM_152290.4|protein_coding|4/4|c.571C>T|p.Leu191Phe|802/3564|571/585|191/194||,T|missense_variant|MODERATE|C1orf158|C1orf158|transcript|NM_001330361.2|protein_coding|3/3|c.457C>T|p.Leu153Phe|688/3450|457/471|153/156||	no	0/1:21:49:27,22:0.449
chr1	12775725	C	T	P;ANN=T|missense_variant|MODERATE|PRAMEF12|PRAMEF12|transcript|NM_001080830.4|protein_coding|2/3|c.470C>T|p.Thr157Met|490/1778|470/1452|157/483||	no	0/1:17:44:30,13:0.2955
chr1	12794381	G	C	P;ANN=C|missense_variant|MODERATE|PRAMEF1|PRAMEF1|transcript|NM_023013.4|protein_coding|3/4|c.754G>C|p.Glu252Gln|857/2160|754/1425|252/474||,C|upstream_gene_variant|MODIFIER|PRAMEF1|PRAMEF1|transcript|NM_001294139.1|protein_coding||c.-458G>C|||||310|	no	0/1:23:40:18,22:0.55
chr1	12827720	T	G	P;ANN=G|missense_variant|MODERATE|PRAMEF11|PRAMEF11|transcript|NM_001146344.3|protein_coding|3/4|c.404A>C|p.Lys135Thr|475/1845|404/1437|135/478||,G|upstream_gene_variant|MODIFIER|LINC01784|LINC01784|transcript|NR_146629.1|pseudogene||n.-4497A>C|||||4497|	no	1/1:32:39:0,39:1
chr1	12893137	G	C	P;ANN=C|missense_variant|MODERATE|PRAMEF10|PRAMEF10|transcript|NM_001039361.4|protein_coding|4/4|c.1204C>G|p.Arg402Gly|1284/1525|1204/1425|402/474||	no	0/1:19:74:50,24:0.3243
chr1	12893335	T	G	P;ANN=G|missense_variant|MODERATE|PRAMEF10|PRAMEF10|transcript|NM_001039361.4|protein_coding|4/4|c.1006A>C|p.Asn336His|1086/1525|1006/1425|336/474||	no	0/1:24:96:44,52:0.5417
chr1	13371759	A	G	P;ANN=G|missense_variant|MODERATE|PRAMEF19|PRAMEF19|transcript|NM_001099790.2|protein_coding|1/3|c.142T>C|p.Cys48Arg|189/2123|142/1440|48/479||	no	1/1:24:44:0,43:0.9773
chr1	13418237	C	G	P;ANN=G|missense_variant|MODERATE|PRAMEF20|PRAMEF20|transcript|NM_001099852.2|protein_coding|3/4|c.403C>G|p.Leu135Val|502/1597|403/1428|135/475||	no	1/1:33:42:0,42:1
chr1	13475857	T	C	P;ANN=C|missense_variant|MODERATE|LRRC38|LRRC38|transcript|NM_001010847.2|protein_coding|2/2|c.874A>G|p.Lys292Glu|1284/2168|874/885|292/294||	no	1/1:29:56:0,56:1
chr1	13475905	G	A	P;ANN=A|missense_variant|MODERATE|LRRC38|LRRC38|transcript|NM_001010847.2|protein_coding|2/2|c.826C>T|p.Leu276Phe|1236/2168|826/885|276/294||	no	0/1:20:51:27,24:0.4706
chr1	13614369	C	G	P;ANN=G|missense_variant|MODERATE|PDPN|PDPN|transcript|NM_006474.4|protein_coding|5/6|c.668C>G|p.Ala223Gly|717/2812|668/717|223/238||,G|missense_variant|MODERATE|PDPN|PDPN|transcript|NM_198389.2|protein_coding|5/6|c.668C>G|p.Ala223Gly|717/2806|668/711|223/236||,G|missense_variant|MODERATE|PDPN|PDPN|transcript|NM_001006624.2|protein_coding|5/6|c.314C>G|p.Ala105Gly|553/2648|314/363|105/120||,G|miss…	no	1/1:22:40:1,39:0.975
chr1	13779899	A	ACTC	P;ANN=ACTC|conservative_inframe_insertion|MODERATE|PRDM2|PRDM2|transcript|NM_012231.4|protein_coding|8/10|c.2107_2109dupCCT|p.Pro703dup|2966/7957|2110/5157|704/1718||INFO_REALIGN_3_PRIME,ACTC|conservative_inframe_insertion|MODERATE|PRDM2|PRDM2|transcript|NM_015866.4|protein_coding|8/9|c.2107_2109dupCCT|p.Pro703dup|2966/7457|2110/5049|704/1682||INFO_REALIGN_3_PRIME,ACTC|conservative_inframe_insert…	no	0/1:24:50:32,18:0.36
chr1	13782253	CA	C	P;ANN=C|frameshift_variant|HIGH|PRDM2|PRDM2|transcript|NM_012231.4|protein_coding|8/10|c.4467delA|p.Val1490fs|5323/7957|4467/5157|1489/1718||INFO_REALIGN_3_PRIME,C|frameshift_variant|HIGH|PRDM2|PRDM2|transcript|NM_015866.4|protein_coding|8/9|c.4467delA|p.Val1490fs|5323/7457|4467/5049|1489/1682||INFO_REALIGN_3_PRIME,C|frameshift_variant|HIGH|PRDM2|PRDM2|transcript|NM_001007257.3|protein_coding|3/4…	no	1/1:28:54:12,42:0.7778
chr1	13816508	A	G	P;ANN=G|missense_variant|MODERATE|PRDM2|PRDM2|transcript|NM_001135610.2|protein_coding|7/8|c.593A>G|p.Gln198Arg|771/2754|593/681|198/226||,G|synonymous_variant|LOW|PRDM2|PRDM2|transcript|NM_012231.4|protein_coding|9/10|c.5118A>G|p.Pro1706Pro|5974/7957|5118/5157|1706/1718||	no	1/1:32:52:0,52:1
chr1	14924582	CGCGGG	C	P;ANN=C|frameshift_variant|HIGH|KAZN|KAZN|transcript|NM_001370229.1|protein_coding|1/8|c.47_51delGCGGG|p.Gly16fs|470/4020|47/1239|16/412||INFO_REALIGN_3_PRIME,C|intron_variant|MODIFIER|KAZN|KAZN|transcript|NM_201628.3|protein_coding|1/14|c.227-36086_227-36082delGCGGG||||||INFO_REALIGN_3_PRIME,C|intron_variant|MODIFIER|KAZN|KAZN|transcript|NM_001370230.1|protein_coding|1/7|c.67-36121_67-36117delGC…	no	1/1:9:18:7,11:0.6111
chr1	15112494	G	A	P;ANN=A|missense_variant|MODERATE|KAZN|KAZN|transcript|NM_201628.3|protein_coding|14/15|c.2116G>A|p.Ala706Thr|2429/6049|2116/2328|706/775||,A|non_coding_transcript_exon_variant|MODIFIER|TMEM51-AS1|TMEM51-AS1|transcript|NR_027136.1|pseudogene|5/5|n.6300C>T||||||	no	0/1:26:51:25,26:0.5098
chr1	15168614	A	G	P;ANN=G|missense_variant|MODERATE|C1orf195|C1orf195|transcript|NM_001278501.1|protein_coding|3/3|c.262T>C|p.Tyr88His|313/453|262/381|88/126||,G|intron_variant|MODIFIER|TMEM51|TMEM51|transcript|NM_001136216.2|protein_coding|1/3|c.-267+15830A>G||||||,G|intron_variant|MODIFIER|TMEM51|TMEM51|transcript|NM_001136217.1|protein_coding|1/2|c.-194+15830A>G||||||,G|intron_variant|MODIFIER|TMEM51|TMEM51|tra…	no	0/1:27:39:19,20:0.5128
chr1	15289643	G	A	P;ANN=A|missense_variant|MODERATE|FHAD1|FHAD1|transcript|NM_052929.2|protein_coding|4/31|c.545G>A|p.Arg182His|730/5138|545/4239|182/1412||	no	0/1:25:46:24,22:0.4783
chr1	15341780	G	A	P;ANN=A|missense_variant|MODERATE|FHAD1|FHAD1|transcript|NM_052929.2|protein_coding|15/31|c.1951G>A|p.Gly651Arg|2136/5138|1951/4239|651/1412||,A|intron_variant|MODIFIER|FHAD1-AS1|FHAD1-AS1|transcript|NR_148918.1|pseudogene|1/1|n.108+1996C>T||||||,A|intron_variant|MODIFIER|FHAD1-AS1|FHAD1-AS1|transcript|NR_148919.1|pseudogene|1/1|n.108+1996C>T||||||	no	0/1:24:49:21,28:0.5714
chr1	15462833	G	A	P;ANN=A|missense_variant|MODERATE|CELA2A|CELA2A|transcript|NM_033440.3|protein_coding|4/8|c.328G>A|p.Asp110Asn|350/916|328/810|110/269||	yes	0/1:22:66:35,31:0.4697
chr1	15483380	C	T	P;ANN=T|missense_variant|MODERATE|CELA2B|CELA2B|transcript|NM_015849.3|protein_coding|5/8|c.473C>T|p.Thr158Met|495/914|473/810|158/269||	yes	0/1:23:63:30,32:0.5079
chr1	15485937	A	G	P;ANN=G|missense_variant|MODERATE|CELA2B|CELA2B|transcript|NM_015849.3|protein_coding|6/8|c.530A>G|p.Gln177Arg|552/914|530/810|177/269||	no	1/1:35:60:0,60:1
chr1	15487349	G	T	P;ANN=T|missense_variant|MODERATE|CELA2B|CELA2B|transcript|NM_015849.3|protein_coding|7/8|c.704G>T|p.Gly235Val|726/914|704/810|235/269||,T|downstream_gene_variant|MODIFIER|CASP9|CASP9|transcript|NM_001229.5|protein_coding||c.*5594C>A|||||4052|,T|downstream_gene_variant|MODIFIER|CASP9|CASP9|transcript|NM_001278054.1|protein_coding||c.*5594C>A|||||4052|,T|downstream_gene_variant|MODIFIER|CASP9|CASP…	no	0/1:19:72:44,28:0.3889
chr1	15524118	G	A	P;ANN=A|missense_variant|MODERATE|CASP9|CASP9|transcript|NM_001229.5|protein_coding|1/9|c.83C>T|p.Ala28Val|98/2808|83/1251|28/416||,A|missense_variant|MODERATE|CASP9|CASP9|transcript|NM_001278054.1|protein_coding|1/5|c.83C>T|p.Ala28Val|328/2588|83/801|28/266||,A|upstream_gene_variant|MODIFIER|DNAJC16|DNAJC16|transcript|NM_015291.4|protein_coding||c.-2859G>A|||||2730|,A|upstream_gene_variant|MODIF…	no	0/1:5:52:40,12:0.2308
chr1	15583249	C	T	P;ANN=T|missense_variant|MODERATE|AGMAT|AGMAT|transcript|NM_024758.5|protein_coding|2/7|c.419G>A|p.Arg140Gln|503/3095|419/1059|140/352||	no	1/1:36:56:0,56:1
chr1	15583355	C	G	P;ANN=G|missense_variant|MODERATE|AGMAT|AGMAT|transcript|NM_024758.5|protein_coding|2/7|c.313G>C|p.Gly105Arg|397/3095|313/1059|105/352||	no	1/1:35:75:0,75:1
chr1	15660052	T	C	P;ANN=C|missense_variant|MODERATE|RSC1A1|RSC1A1|transcript|NM_006511.2|protein_coding|1/1|c.184T>C|p.Phe62Leu|340/2318|184/1854|62/617||,C|3_prime_UTR_variant|MODIFIER|DDI2|DDI2|transcript|NM_032341.5|protein_coding|10/10|c.*262T>C|||||3419|	no	1/1:32:48:0,48:1
chr1	15716271	T	C	P;ANN=C|missense_variant|MODERATE|PLEKHM2|PLEKHM2|transcript|NM_015164.4|protein_coding|2/20|c.95T>C|p.Ile32Thr|334/4134|95/3060|32/1019||	no	1/1:30:58:0,58:1
chr1	15719866	G	A	P;ANN=A|missense_variant|MODERATE|PLEKHM2|PLEKHM2|transcript|NM_015164.4|protein_coding|6/20|c.598G>A|p.Val200Ile|837/4134|598/3060|200/1019||	yes	0/1:22:62:34,28:0.4516
chr1	15770439	C	T	P;ANN=T|missense_variant|MODERATE|FBLIM1|FBLIM1|transcript|NM_001024215.1|protein_coding|5/6|c.572C>T|p.Ser191Phe|779/1521|572/1125|191/374||,T|missense_variant|MODERATE|FBLIM1|FBLIM1|transcript|NM_001350151.2|protein_coding|7/10|c.572C>T|p.Ser191Phe|1036/3514|572/1122|191/373||,T|missense_variant|MODERATE|FBLIM1|FBLIM1|transcript|NM_001024216.3|protein_coding|4/7|c.281C>T|p.Ser94Phe|545/3023|281…	no	1/1:35:52:0,52:1
chr1	15929149	C	T	P;ANN=T|missense_variant|MODERATE|SPEN|SPEN|transcript|NM_015001.3|protein_coding|11/15|c.2909C>T|p.Ala970Val|3270/12385|2909/10995|970/3664||	no	0/1:21:55:32,23:0.4182
chr1	15929512	T	C	P;ANN=C|missense_variant|MODERATE|SPEN|SPEN|transcript|NM_015001.3|protein_coding|11/15|c.3272T>C|p.Leu1091Pro|3633/12385|3272/10995|1091/3664||	no	1/1:32:59:0,59:1
chr1	15933318	A	G	P;ANN=G|missense_variant|MODERATE|SPEN|SPEN|transcript|NM_015001.3|protein_coding|11/15|c.7078A>G|p.Asn2360Asp|7439/12385|7078/10995|2360/3664||	no	1/1:30:65:1,64:0.9846
chr1	16048568	C	G	P;ANN=G|missense_variant|MODERATE|CLCNKB|CLCNKB|transcript|NM_000085.5|protein_coding|7/20|c.641C>G|p.Ala214Gly|747/2562|641/2064|214/687||,G|upstream_gene_variant|MODIFIER|CLCNKB|CLCNKB|transcript|NM_001165945.2|protein_coding||c.-404C>G|||||194|	no	0/1:17:47:28,19:0.4043
chr1	16049015	G	A	P;ANN=A|missense_variant|MODERATE|CLCNKB|CLCNKB|transcript|NM_001165945.2|protein_coding|1/13|c.44G>A|p.Gly15Glu|254/2174|44/1554|15/517||,A|intron_variant|MODIFIER|CLCNKB|CLCNKB|transcript|NM_000085.5|protein_coding|7/19|c.656-105G>A||||||	no	0/1:22:52:20,32:0.6154
chr1	16049042	A	G	P;ANN=G|missense_variant|MODERATE|CLCNKB|CLCNKB|transcript|NM_001165945.2|protein_coding|1/13|c.71A>G|p.Glu24Gly|281/2174|71/1554|24/517||,G|intron_variant|MODIFIER|CLCNKB|CLCNKB|transcript|NM_000085.5|protein_coding|7/19|c.656-78A>G||||||	yes	0/1:27:57:23,34:0.5965
chr1	16049696	C	T	P;ANN=T|missense_variant|MODERATE|CLCNKB|CLCNKB|transcript|NM_000085.5|protein_coding|9/20|c.860C>T|p.Ala287Val|966/2562|860/2064|287/687||,T|missense_variant|MODERATE|CLCNKB|CLCNKB|transcript|NM_001165945.2|protein_coding|2/13|c.353C>T|p.Ala118Val|563/2174|353/1554|118/517||	no	0/1:20:53:31,22:0.4151
chr1	16051004	C	T	P;ANN=T|missense_variant|MODERATE|CLCNKB|CLCNKB|transcript|NM_000085.5|protein_coding|12/20|c.1183C>T|p.Arg395Trp|1289/2562|1183/2064|395/687||,T|missense_variant|MODERATE|CLCNKB|CLCNKB|transcript|NM_001165945.2|protein_coding|5/13|c.676C>T|p.Arg226Trp|886/2174|676/1554|226/517||	no	0/1:23:58:37,21:0.3621
chr1	16053701	T	C	P;ANN=C|missense_variant|MODERATE|CLCNKB|CLCNKB|transcript|NM_000085.5|protein_coding|16/20|c.1685T>C|p.Met562Thr|1791/2562|1685/2064|562/687||,C|missense_variant|MODERATE|CLCNKB|CLCNKB|transcript|NM_001165945.2|protein_coding|9/13|c.1178T>C|p.Met393Thr|1388/2174|1178/1554|393/517||,C|downstream_gene_variant|MODIFIER|FAM131C|FAM131C|transcript|NM_182623.3|protein_coding||c.*4736A>G|||||4068|	no	1/1:34:56:0,56:1
chr1	16053748	A	G	P;ANN=G|missense_variant|MODERATE|CLCNKB|CLCNKB|transcript|NM_000085.5|protein_coding|16/20|c.1732A>G|p.Lys578Glu|1838/2562|1732/2064|578/687||,G|missense_variant|MODERATE|CLCNKB|CLCNKB|transcript|NM_001165945.2|protein_coding|9/13|c.1225A>G|p.Lys409Glu|1435/2174|1225/1554|409/517||,G|downstream_gene_variant|MODIFIER|FAM131C|FAM131C|transcript|NM_182623.3|protein_coding||c.*4689T>C|||||4021|	no	1/1:33:45:0,45:1
chr1	16058636	C	A	P;ANN=A|missense_variant|MODERATE|FAM131C|FAM131C|transcript|NM_182623.3|protein_coding|7/7|c.644G>T|p.Ser215Ile|853/1720|644/843|215/280||,A|downstream_gene_variant|MODIFIER|CLCNKB|CLCNKB|transcript|NM_000085.5|protein_coding||c.*1720C>A|||||1328|,A|downstream_gene_variant|MODIFIER|CLCNKB|CLCNKB|transcript|NM_001165945.2|protein_coding||c.*1720C>A|||||1310|	no	0/1:24:74:35,38:0.5135
chr1	16059952	G	C	P;ANN=C|missense_variant|MODERATE|FAM131C|FAM131C|transcript|NM_182623.3|protein_coding|5/7|c.368C>G|p.Pro123Arg|577/1720|368/843|123/280||,C|downstream_gene_variant|MODIFIER|CLCNKB|CLCNKB|transcript|NM_000085.5|protein_coding||c.*3036G>C|||||2644|,C|downstream_gene_variant|MODIFIER|CLCNKB|CLCNKB|transcript|NM_001165945.2|protein_coding||c.*3036G>C|||||2626|	no	1/1:31:38:0,38:1
chr1	16251299	C	T	P;ANN=T|missense_variant|MODERATE|FBXO42|FBXO42|transcript|NM_018994.3|protein_coding|10/10|c.1525G>A|p.Ala509Thr|1768/6227|1525/2154|509/717||	no	0/1:26:47:20,26:0.5532
chr1	16251413	G	C	P;ANN=C|missense_variant|MODERATE|FBXO42|FBXO42|transcript|NM_018994.3|protein_coding|10/10|c.1411C>G|p.Pro471Ala|1654/6227|1411/2154|471/717||	no	0/1:29:55:24,31:0.5636
chr1	16576399	A	G	P;ANN=G|missense_variant|MODERATE|NBPF1|NBPF1|transcript|NM_017940.6|protein_coding|19/29|c.1987T>C|p.Cys663Arg|2952/6008|1987/3423|663/1140||	no	1/1:22:96:0,96:1
chr1	16577417	T	A	P;ANN=A|missense_variant&splice_region_variant|MODERATE|NBPF1|NBPF1|transcript|NM_017940.6|protein_coding|18/29|c.1804A>T|p.Asn602Tyr|2769/6008|1804/3423|602/1140||	no	1/1:21:15:0,15:1
chr1	16585519	A	C	P;ANN=C|missense_variant|MODERATE|NBPF1|NBPF1|transcript|NM_017940.6|protein_coding|12/29|c.958T>G|p.Cys320Gly|1923/6008|958/3423|320/1140||	no	0/1:6:84:50,34:0.4048
chr1	16587182	T	C	P;ANN=C|missense_variant|MODERATE|NBPF1|NBPF1|transcript|NM_017940.6|protein_coding|11/29|c.646A>G|p.Ser216Gly|1611/6008|646/3423|216/1140||	no	0/1:8:35:27,8:0.2286
chr1	16757312	T	C	P;ANN=C|missense_variant|MODERATE|MST1L|MST1L|transcript|NM_001271733.1|protein_coding|15/15|c.1990A>G|p.Thr664Ala|1990/4668|1990/2070|664/689||	no	0/1:5:53:34,19:0.3585
chr1	16758551	C	G	P;ANN=G|missense_variant|MODERATE|MST1L|MST1L|transcript|NM_001271733.1|protein_coding|11/15|c.1429G>C|p.Asp477His|1429/4668|1429/2070|477/689||	no	0/1:8:63:23,40:0.6349
chr1	16759007	T	C	P;ANN=C|missense_variant|MODERATE|MST1L|MST1L|transcript|NM_001271733.1|protein_coding|10/15|c.1189A>G|p.Met397Val|1189/4668|1189/2070|397/689||	no	0/1:11:140:80,59:0.4214
chr1	16759500	GC	G	P;ANN=G|frameshift_variant|HIGH|MST1L|MST1L|transcript|NM_001271733.1|protein_coding|7/15|c.901delG|p.Ala301fs|901/4668|901/2070|301/689||;LOF=(MST1L|MST1L|1|1.00)	no	0/1:12:37:14,19:0.5135
chr1	16954740	G	A	P;ANN=A|missense_variant|MODERATE|CROCC|CROCC|transcript|NM_014675.5|protein_coding|23/37|c.3328G>A|p.Val1110Met|3416/6656|3328/6054|1110/2017||	no	0/1:23:59:30,29:0.4915
chr1	16954783	G	A	P;ANN=A|missense_variant|MODERATE|CROCC|CROCC|transcript|NM_014675.5|protein_coding|23/37|c.3371G>A|p.Arg1124Gln|3459/6656|3371/6054|1124/2017||	no	0/1:24:61:31,29:0.4754
chr1	16960806	A	G	P;ANN=G|missense_variant|MODERATE|CROCC|CROCC|transcript|NM_014675.5|protein_coding|27/37|c.4081A>G|p.Thr1361Ala|4169/6656|4081/6054|1361/2017||	no	0/1:22:44:24,20:0.4545
chr1	16960849	G	A	P;ANN=A|missense_variant|MODERATE|CROCC|CROCC|transcript|NM_014675.5|protein_coding|27/37|c.4124G>A|p.Gly1375Asp|4212/6656|4124/6054|1375/2017||	no	0/1:23:43:22,21:0.4884
chr1	16965728	G	A	P;ANN=A|missense_variant|MODERATE|CROCC|CROCC|transcript|NM_014675.5|protein_coding|28/37|c.4411G>A|p.Gly1471Arg|4499/6656|4411/6054|1471/2017||	no	0/1:22:57:30,26:0.4561
chr1	16965851	C	T	P;ANN=T|missense_variant|MODERATE|CROCC|CROCC|transcript|NM_014675.5|protein_coding|28/37|c.4534C>T|p.Arg1512Trp|4622/6656|4534/6054|1512/2017||	yes	0/1:25:62:30,30:0.4839
chr1	16969269	A	G	P;ANN=G|missense_variant|MODERATE|CROCC|CROCC|transcript|NM_014675.5|protein_coding|32/37|c.5230A>G|p.Ser1744Gly|5318/6656|5230/6054|1744/2017||	no	0/1:28:74:44,30:0.4054
chr1	16986248	C	T	P;ANN=T|missense_variant|MODERATE|ATP13A2|ATP13A2|transcript|NM_001141974.3|protein_coding|27/27|c.3214G>A|p.Ala1072Thr|3404/3694|3214/3477|1072/1158||,T|synonymous_variant|LOW|ATP13A2|ATP13A2|transcript|NM_022089.4|protein_coding|29/29|c.3516G>A|p.Pro1172Pro|3706/3996|3516/3543|1172/1180||,T|synonymous_variant|LOW|ATP13A2|ATP13A2|transcript|NM_001141973.3|protein_coding|29/29|c.3501G>A|p.Pro1167…	no	0/1:22:58:32,26:0.4483
chr1	17105001	C	G	P;ANN=G|missense_variant|MODERATE|PADI2|PADI2|transcript|NM_007365.3|protein_coding|2/16|c.153G>C|p.Glu51Asp|233/4361|153/1998|51/665||	yes	0/1:27:65:29,36:0.5538
chr1	17331039	G	A	P;ANN=A|missense_variant|MODERATE|PADI4|PADI4.2|transcript|NM_012387.3.2|protein_coding|2/16|c.163G>A|p.Gly55Ser|189/2267|163/1992|55/663||	no	0/1:21:71:36,35:0.493
chr1	17331121	T	C	P;ANN=C|missense_variant|MODERATE|PADI4|PADI4.2|transcript|NM_012387.3.2|protein_coding|2/16|c.245T>C|p.Val82Ala|271/2267|245/1992|82/663||	no	0/1:26:73:37,34:0.4658
chr1	17334004	G	C	P;ANN=C|missense_variant|MODERATE|PADI4|PADI4.2|transcript|NM_012387.3.2|protein_coding|3/16|c.335G>C|p.Gly112Ala|361/2267|335/1992|112/663||	no	0/1:31:50:22,28:0.56
chr1	17697195	A	G	P;ANN=G|missense_variant|MODERATE|ARHGEF10L|ARHGEF10L|transcript|NM_018125.4|protein_coding|29/29|c.3655A>G|p.Ile1219Val|3951/4625|3655/3840|1219/1279||,G|missense_variant|MODERATE|ARHGEF10L|ARHGEF10L|transcript|NM_001011722.2|protein_coding|27/27|c.3538A>G|p.Ile1180Val|3581/4261|3538/3723|1180/1240||,G|missense_variant|MODERATE|ARHGEF10L|ARHGEF10L|transcript|NM_001319837.1|protein_coding|26/26|c…	no	0/1:22:56:20,35:0.625
chr1	18481403	C	G	P;ANN=G|missense_variant|MODERATE|KLHDC7A|KLHDC7A|transcript|NM_152375.2|protein_coding|1/1|c.422C>G|p.Pro141Arg|474/5057|422/2334|141/777||	no	0/1:24:45:27,18:0.4
chr1	18481444	C	A	P;ANN=A|missense_variant|MODERATE|KLHDC7A|KLHDC7A|transcript|NM_152375.2|protein_coding|1/1|c.463C>A|p.Pro155Thr|515/5057|463/2334|155/777||	no	0/1:20:51:32,18:0.3529
chr1	18482032	A	C	P;ANN=C|missense_variant|MODERATE|KLHDC7A|KLHDC7A|transcript|NM_152375.2|protein_coding|1/1|c.1051A>C|p.Thr351Pro|1103/5057|1051/2334|351/777||	no	0/1:12:58:23,35:0.6034
chr1	18631652	G	T	P;ANN=T|missense_variant|MODERATE|PAX7|PAX7|transcript|NM_002584.3|protein_coding|1/8|c.49G>T|p.Gly17Trp|807/2420|49/1563|17/520||,T|missense_variant|MODERATE|PAX7|PAX7|transcript|NM_013945.3|protein_coding|1/8|c.49G>T|p.Gly17Trp|807/2414|49/1557|17/518||,T|missense_variant|MODERATE|PAX7|PAX7|transcript|NM_001135254.2|protein_coding|1/9|c.49G>T|p.Gly17Trp|807/6213|49/1518|17/505||	yes	0/1:14:44:24,20:0.4545
chr1	18859635	G	C	P;ANN=C|missense_variant|MODERATE|TAS1R2|TAS1R2|transcript|NM_152232.2|protein_coding|1/6|c.26C>G|p.Ser9Cys|27/2521|26/2520|9/839||	no	1/1:25:50:1,49:0.98
chr1	18872954	G	T	P;ANN=T|missense_variant|MODERATE|ALDH4A1|ALDH4A1|transcript|NM_003748.4|protein_coding|15/15|c.1583C>A|p.Thr528Asn|1615/3139|1583/1692|528/563||,T|missense_variant|MODERATE|ALDH4A1|ALDH4A1|transcript|NM_001161504.1|protein_coding|15/15|c.1403C>A|p.Thr468Asn|1719/3243|1403/1512|468/503||,T|missense_variant|MODERATE|ALDH4A1|ALDH4A1|transcript|NM_170726.3|protein_coding|15/16|c.1583C>A|p.Thr528Asn|…	no	0/1:26:72:36,36:0.5
chr1	19086767	T	A	P;ANN=A|missense_variant|MODERATE|UBR4|UBR4|transcript|NM_020765.3|protein_coding|100/106|c.14599A>T|p.Met4867Leu|14617/15891|14599/15552|4867/5183||	no	0/1:25:54:26,27:0.5
chr1	19094088	G	A	P;ANN=A|stop_gained|HIGH|UBR4|UBR4|transcript|NM_020765.3|protein_coding|95/106|c.13798C>T|p.Gln4600*|13816/15891|13798/15552|4600/5183||;LOF=(UBR4|UBR4|1|1.00);NMD=(UBR4|UBR4|1|1.00)	yes	0/1:22:51:28,23:0.451
chr1	19141428	TG	T	P;ANN=T|frameshift_variant|HIGH|UBR4|UBR4|transcript|NM_020765.3|protein_coding|57/106|c.8406delC|p.Met2803fs|8424/15891|8406/15552|2802/5183||;LOF=(UBR4|UBR4|1|1.00)	yes	0/1:25:73:39,32:0.4384
chr1	19173066	T	C	P;ANN=C|missense_variant|MODERATE|UBR4|UBR4|transcript|NM_020765.3|protein_coding|25/106|c.3319A>G|p.Thr1107Ala|3337/15891|3319/15552|1107/5183||	no	0/1:22:56:29,26:0.4643
chr1	19268643	C	T	P;ANN=T|missense_variant|MODERATE|AKR7L|AKR7L|transcript|NM_001348421.1|protein_coding|6/7|c.763G>A|p.Ala255Thr|811/2362|763/996|255/331||,T|non_coding_transcript_exon_variant|MODIFIER|AKR7L|AKR7L|transcript|NR_040288.2|pseudogene|6/7|n.811G>A||||||,T|non_coding_transcript_exon_variant|MODIFIER|AKR7L|AKR7L|transcript|NR_040289.2|pseudogene|4/5|n.614G>A||||||	no	1/1:31:47:0,47:1
chr1	19269630	C	T	P;ANN=T|missense_variant|MODERATE|AKR7L|AKR7L|transcript|NM_001348421.1|protein_coding|4/7|c.557G>A|p.Cys186Tyr|605/2362|557/996|186/331||,T|intron_variant|MODIFIER|AKR7L|AKR7L|transcript|NR_040289.2|pseudogene|3/4|n.555+821G>A||||||,T|non_coding_transcript_exon_variant|MODIFIER|AKR7L|AKR7L|transcript|NR_040288.2|pseudogene|4/7|n.605G>A||||||	no	1/1:32:54:0,51:0.9444
chr1	19282760	T	C	P;ANN=C|missense_variant|MODERATE|AKR7A3|AKR7A3|transcript|NM_012067.3|protein_coding|7/7|c.967A>G|p.Thr323Ala|1028/1215|967/996|323/331||	no	1/1:26:47:0,47:1
chr1	19284747	T	C	P;ANN=C|missense_variant|MODERATE|AKR7A3|AKR7A3|transcript|NM_012067.3|protein_coding|5/7|c.643A>G|p.Asn215Asp|704/1215|643/996|215/331||	no	1/1:34:41:0,41:1
chr1	19285983	C	T	P;ANN=T|missense_variant|MODERATE|AKR7A3|AKR7A3|transcript|NM_012067.3|protein_coding|3/7|c.412G>A|p.Val138Met|473/1215|412/996|138/331||	no	0/1:22:70:39,31:0.4429
chr1	19342790	C	CGCTG	P;ANN=CGCTG|frameshift_variant|HIGH|CAPZB|CAPZB|transcript|NM_001206540.3|protein_coding|9/10|c.802_805dupCAGC|p.Arg269fs|906/1788|805/834|269/277||,CGCTG|intron_variant|MODIFIER|CAPZB|CAPZB|transcript|NM_001282162.2|protein_coding|8/8|c.818+1564_818+1567dupCAGC||||||,CGCTG|intron_variant|MODIFIER|CAPZB|CAPZB|transcript|NM_001206541.3|protein_coding|8/8|c.732+2393_732+2396dupCAGC||||||,CGCTG|intr…	yes	0/1:19:63:36,26:0.4127
chr1	19448881	G	A	P;ANN=A|missense_variant|MODERATE|CAPZB|CAPZB|transcript|NM_001206541.3|protein_coding|2/9|c.34C>T|p.Arg12Cys|554/2095|34/783|12/260||,A|intron_variant|MODIFIER|CAPZB|CAPZB|transcript|NM_001282162.2|protein_coding|1/8|c.91-29131C>T||||||,A|intron_variant|MODIFIER|CAPZB|CAPZB|transcript|NM_001206540.3|protein_coding|1/9|c.4-29131C>T||||||,A|intron_variant|MODIFIER|CAPZB|CAPZB|transcript|NM_004930.…	no	0/1:23:61:31,30:0.4918
chr1	19694501	C	T	P;ANN=T|missense_variant|MODERATE|TMCO4|TMCO4|transcript|NM_001349112.2|protein_coding|14/15|c.1433G>A|p.Arg478His|1595/2894|1433/1905|478/634||,T|missense_variant|MODERATE|TMCO4|TMCO4|transcript|NM_001349113.2|protein_coding|15/16|c.1433G>A|p.Arg478His|1771/3070|1433/1905|478/634||,T|missense_variant|MODERATE|TMCO4|TMCO4|transcript|NM_001349114.2|protein_coding|16/17|c.1433G>A|p.Arg478His|1988/3…	no	0/1:22:46:24,22:0.4783
chr1	19920383	C	T	P;ANN=T|missense_variant|MODERATE|PLA2G2E|PLA2G2E|transcript|NM_014589.3|protein_coding|4/4|c.353G>A|p.Arg118His|411/785|353/429|118/142||	no	0/1:24:59:34,25:0.4237
chr1	20115561	T	C	P;ANN=C|missense_variant|MODERATE|PLA2G2D|PLA2G2D|transcript|NM_012400.4|protein_coding|3/4|c.238A>G|p.Ser80Gly|276/2649|238/438|80/145||,C|intron_variant|MODIFIER|PLA2G2D|PLA2G2D|transcript|NM_001271814.1|protein_coding|2/2|c.185+772A>G||||||	no	0/1:24:57:28,29:0.5088
chr1	20164025	T	C	P;ANN=C|missense_variant|MODERATE|PLA2G2C|PLA2G2C|transcript|NM_001316722.2|protein_coding|4/5|c.410A>G|p.Gln137Arg|486/734|410/453|137/150||,C|missense_variant|MODERATE|PLA2G2C|PLA2G2C|transcript|NM_001367969.1|protein_coding|4/4|c.416A>G|p.Gln139Arg|492/1462|416/450|139/149||	no	0/1:21:62:36,26:0.4194
chr1	20319498	G	T	P;ANN=T|stop_gained|HIGH|VWA5B1|VWA5B1|transcript|NM_001039500.3|protein_coding|7/22|c.958G>T|p.Glu320*|1198/9143|958/3648|320/1215||;LOF=(VWA5B1|VWA5B1|1|1.00);NMD=(VWA5B1|VWA5B1|1|1.00)	yes	0/1:24:57:26,31:0.5439
chr1	20330331	A	G	P;ANN=G|missense_variant|MODERATE|VWA5B1|VWA5B1|transcript|NM_001039500.3|protein_coding|10/22|c.1406A>G|p.Asn469Ser|1646/9143|1406/3648|469/1215||	no	0/1:26:56:18,38:0.6786
chr1	20336445	A	G	P;ANN=G|missense_variant|MODERATE|VWA5B1|VWA5B1|transcript|NM_001039500.3|protein_coding|13/22|c.1901A>G|p.Lys634Arg|2141/9143|1901/3648|634/1215||	no	0/1:23:37:21,16:0.4324
chr1	20345468	G	A	P;ANN=A|missense_variant|MODERATE|VWA5B1|VWA5B1|transcript|NM_001039500.3|protein_coding|17/22|c.2639G>A|p.Arg880His|2879/9143|2639/3648|880/1215||	no	1/1:31:51:0,50:0.9804
chr1	20354225	G	A	P;ANN=A|missense_variant|MODERATE|VWA5B1|VWA5B1|transcript|NM_001039500.3|protein_coding|22/22|c.3610G>A|p.Glu1204Lys|3850/9143|3610/3648|1204/1215||	no	0/1:25:63:32,31:0.4921
chr1	20650507	A	C	P;ANN=C|missense_variant|MODERATE|PINK1|PINK1|transcript|NM_032409.3|protein_coding|8/8|c.1562A>C|p.Asn521Thr|1653/2657|1562/1746|521/581||,C|downstream_gene_variant|MODIFIER|DDOST|DDOST|transcript|NM_005216.4|protein_coding||c.*1872T>G|||||1260|,C|non_coding_transcript_exon_variant|MODIFIER|PINK1-AS|PINK1-AS|transcript|NR_046507.1|pseudogene|1/3|n.1687T>G||||||	no	0/1:26:71:37,34:0.4789
chr1	20650554	G	A	P;ANN=A|missense_variant|MODERATE|PINK1|PINK1|transcript|NM_032409.3|protein_coding|8/8|c.1609G>A|p.Ala537Thr|1700/2657|1609/1746|537/581||,A|downstream_gene_variant|MODIFIER|DDOST|DDOST|transcript|NM_005216.4|protein_coding||c.*1825C>T|||||1213|,A|non_coding_transcript_exon_variant|MODIFIER|PINK1-AS|PINK1-AS|transcript|NR_046507.1|pseudogene|1/3|n.1640C>T||||||	yes	0/1:24:81:42,39:0.4815
chr1	20661380	G	C	P;ANN=C|missense_variant|MODERATE|DDOST|DDOST|transcript|NM_005216.4|protein_coding|1/11|c.22C>G|p.Arg8Gly|165/2126|22/1371|8/456||,C|downstream_gene_variant|MODIFIER|KIF17|KIF17|transcript|NM_020816.4|protein_coding||c.*3204C>G|||||2634|,C|downstream_gene_variant|MODIFIER|KIF17|KIF17|transcript|NM_001122819.3|protein_coding||c.*3204C>G|||||2634|,C|downstream_gene_variant|MODIFIER|KIF17|KIF17|tra…	no	1/1:31:56:0,56:1
chr1	20666326	G	C	P;ANN=C|missense_variant|MODERATE|KIF17|KIF17|transcript|NM_020816.4|protein_coding|14/15|c.2799C>G|p.Asp933Glu|3100/3961|2799/3090|933/1029||,C|missense_variant|MODERATE|KIF17|KIF17|transcript|NM_001122819.3|protein_coding|14/15|c.2796C>G|p.Asp932Glu|3097/3958|2796/3087|932/1028||,C|missense_variant|MODERATE|KIF17|KIF17|transcript|NM_001287212.2|protein_coding|14/15|c.2499C>G|p.Asp833Glu|3227/40…	no	1/1:32:68:0,68:1
chr1	20698408	C	T	P;ANN=T|missense_variant|MODERATE|KIF17|KIF17|transcript|NM_020816.4|protein_coding|6/15|c.1204G>A|p.Val402Met|1505/3961|1204/3090|402/1029||,T|missense_variant|MODERATE|KIF17|KIF17|transcript|NM_001122819.3|protein_coding|6/15|c.1204G>A|p.Val402Met|1505/3958|1204/3087|402/1028||,T|missense_variant|MODERATE|KIF17|KIF17|transcript|NM_001287212.2|protein_coding|6/15|c.904G>A|p.Val302Met|1632/4088|9…	no	0/1:20:53:26,27:0.5094
chr1	20941701	G	C	P;ANN=C|missense_variant|MODERATE|EIF4G3|EIF4G3|transcript|NM_001198801.2|protein_coding|11/35|c.1282C>G|p.Pro428Ala|1913/6524|1282/4866|428/1621||,C|missense_variant|MODERATE|EIF4G3|EIF4G3|transcript|NM_003760.4|protein_coding|9/32|c.1285C>G|p.Pro429Ala|1541/6041|1285/4758|429/1585||,C|missense_variant|MODERATE|EIF4G3|EIF4G3|transcript|NM_001198802.2|protein_coding|12/35|c.1303C>G|p.Pro435Ala|19…	no	0/1:25:46:20,26:0.5652
chr1	21614062	C	T	P;ANN=T|missense_variant|MODERATE|RAP1GAP|RAP1GAP|transcript|NM_001330383.3|protein_coding|9/27|c.319G>A|p.Ala107Thr|678/3684|319/2247|107/748||,T|missense_variant|MODERATE|RAP1GAP|RAP1GAP|transcript|NM_001145658.3|protein_coding|8/25|c.511G>A|p.Ala171Thr|587/3338|511/2184|171/727||,T|missense_variant|MODERATE|RAP1GAP|RAP1GAP|transcript|NM_001145657.3|protein_coding|9/27|c.319G>A|p.Ala107Thr|678/…	no	0/1:20:71:36,35:0.493
chr1	21814713	A	C	P;ANN=C|missense_variant|MODERATE|LDLRAD2|LDLRAD2|transcript|NM_001013693.3|protein_coding|2/5|c.401A>C|p.Asn134Thr|588/4014|401/819|134/272||	no	0/1:26:61:31,30:0.4918
chr1	21823627	C	T	P;ANN=T|missense_variant|MODERATE|HSPG2|HSPG2|transcript|NM_001291860.2|protein_coding|96/97|c.12995G>A|p.Ser4332Asn|13088/14344|12995/13179|4332/4392||,T|missense_variant|MODERATE|HSPG2|HSPG2|transcript|NM_005529.7|protein_coding|96/97|c.12992G>A|p.Ser4331Asn|13085/14341|12992/13176|4331/4391||,T|3_prime_UTR_variant|MODIFIER|LDLRAD2|LDLRAD2|transcript|NM_001013693.3|protein_coding|5/5|c.*1412C>T…	no	0/1:24:56:35,20:0.3571
chr1	21839494	G	A	P;ANN=A|missense_variant|MODERATE|HSPG2|HSPG2|transcript|NM_001291860.2|protein_coding|73/97|c.9769C>T|p.His3257Tyr|9862/14344|9769/13179|3257/4392||,A|missense_variant|MODERATE|HSPG2|HSPG2|transcript|NM_005529.7|protein_coding|73/97|c.9766C>T|p.His3256Tyr|9859/14341|9766/13176|3256/4391||	no	0/1:23:80:34,46:0.575
chr1	21864961	G	A	P;ANN=A|missense_variant|MODERATE|HSPG2|HSPG2|transcript|NM_001291860.2|protein_coding|36/97|c.4511C>T|p.Ala1504Val|4604/14344|4511/13179|1504/4392||,A|missense_variant|MODERATE|HSPG2|HSPG2|transcript|NM_005529.7|protein_coding|36/97|c.4508C>T|p.Ala1503Val|4601/14341|4508/13176|1503/4391||	no	0/1:25:63:30,33:0.5238
chr1	21880156	T	C	P;ANN=C|missense_variant|MODERATE|HSPG2|HSPG2|transcript|NM_001291860.2|protein_coding|17/97|c.2297A>G|p.Asn766Ser|2390/14344|2297/13179|766/4392||,C|missense_variant|MODERATE|HSPG2|HSPG2|transcript|NM_005529.7|protein_coding|17/97|c.2294A>G|p.Asn765Ser|2387/14341|2294/13176|765/4391||	no	1/1:31:72:0,72:1
chr1	21880742	T	C	P;ANN=C|missense_variant|MODERATE|HSPG2|HSPG2|transcript|NM_001291860.2|protein_coding|15/97|c.1915A>G|p.Met639Val|2008/14344|1915/13179|639/4392||,C|missense_variant|MODERATE|HSPG2|HSPG2|transcript|NM_005529.7|protein_coding|15/97|c.1912A>G|p.Met638Val|2005/14341|1912/13176|638/4391||	no	1/1:27:76:0,76:1
chr1	21887254	C	T	P;ANN=T|missense_variant|MODERATE|HSPG2|HSPG2|transcript|NM_001291860.2|protein_coding|9/97|c.1039G>A|p.Asp347Asn|1132/14344|1039/13179|347/4392||,T|missense_variant|MODERATE|HSPG2|HSPG2|transcript|NM_005529.7|protein_coding|9/97|c.1039G>A|p.Asp347Asn|1132/14341|1039/13176|347/4391||	yes	0/1:16:63:25,38:0.6032
chr1	21981045	C	T	P;ANN=T|missense_variant|MODERATE|CELA3B|CELA3B|transcript|NM_007352.4|protein_coding|4/8|c.235C>T|p.Arg79Trp|253/906|235/813|79/270||	no	1/1:29:65:0,64:0.9846
chr1	22009784	C	G	P;ANN=G|missense_variant|MODERATE|CELA3A|CELA3A|transcript|NM_005747.5|protein_coding|7/8|c.722C>G|p.Ala241Gly|740/906|722/813|241/270||	no	1/1:27:43:0,43:1
chr1	22509184	A	G	P;ANN=G|missense_variant|MODERATE|ZBTB40|ZBTB40|transcript|NM_001083621.1|protein_coding|10/19|c.1784A>G|p.Tyr595Cys|2295/8992|1784/3720|595/1239||,G|missense_variant|MODERATE|ZBTB40|ZBTB40|transcript|NM_014870.4|protein_coding|9/18|c.1784A>G|p.Tyr595Cys|2007/8701|1784/3720|595/1239||,G|missense_variant|MODERATE|ZBTB40|ZBTB40|transcript|NM_001330398.1|protein_coding|7/16|c.1448A>G|p.Tyr483Cys|167…	no	0/1:19:49:23,25:0.5102
chr1	22520216	G	A	P;ANN=A|missense_variant|MODERATE|ZBTB40|ZBTB40|transcript|NM_001083621.1|protein_coding|15/19|c.2989G>A|p.Val997Met|3500/8992|2989/3720|997/1239||,A|missense_variant|MODERATE|ZBTB40|ZBTB40|transcript|NM_014870.4|protein_coding|14/18|c.2989G>A|p.Val997Met|3212/8701|2989/3720|997/1239||,A|missense_variant|MODERATE|ZBTB40|ZBTB40|transcript|NM_001330398.1|protein_coding|12/16|c.2653G>A|p.Val885Met|2…	no	1/1:33:44:0,44:1
chr1	22647255	AC	A	P;ANN=A|frameshift_variant|HIGH|C1QC|C1QC|transcript|NM_001114101.3|protein_coding|3/3|c.213delC|p.Gln74fs|331/1181|213/738|71/245||INFO_REALIGN_3_PRIME,A|frameshift_variant|HIGH|C1QC|C1QC|transcript|NM_001347619.2|protein_coding|3/3|c.213delC|p.Gln74fs|480/1330|213/738|71/245||INFO_REALIGN_3_PRIME,A|frameshift_variant|HIGH|C1QC|C1QC|transcript|NM_172369.5|protein_coding|3/3|c.213delC|p.Gln74fs|3…	yes	0/1:24:62:36,26:0.4194
chr1	22913752	GA	G	P;ANN=G|frameshift_variant|HIGH|EPHB2|EPHB2|transcript|NM_001309193.2|protein_coding|17/17|c.3059delA|p.Lys1020fs|3203/10942|3059/3168|1020/1055||INFO_REALIGN_3_PRIME,G|3_prime_UTR_variant|MODIFIER|EPHB2|EPHB2|transcript|NM_004442.7|protein_coding|16/16|c.*191delA|||||191|INFO_REALIGN_3_PRIME,G|3_prime_UTR_variant|MODIFIER|EPHB2|EPHB2|transcript|NM_017449.4|protein_coding|16/16|c.*191delA|||||191…	no	0/1:22:65:28,37:0.5692
chr1	23091660	C	T	P;ANN=T|missense_variant|MODERATE|LUZP1|LUZP1|transcript|NM_001142546.1|protein_coding|3/4|c.2602G>A|p.Asp868Asn|2920/8421|2602/3231|868/1076||,T|missense_variant|MODERATE|LUZP1|LUZP1|transcript|NM_033631.4|protein_coding|4/5|c.2602G>A|p.Asp868Asn|2984/8477|2602/3231|868/1076||	no	1/1:34:61:0,61:1
chr1	23092881	G	T	P;ANN=T|missense_variant|MODERATE|LUZP1|LUZP1|transcript|NM_001142546.1|protein_coding|3/4|c.1381C>A|p.Gln461Lys|1699/8421|1381/3231|461/1076||,T|missense_variant|MODERATE|LUZP1|LUZP1|transcript|NM_033631.4|protein_coding|4/5|c.1381C>A|p.Gln461Lys|1763/8477|1381/3231|461/1076||	no	1/1:29:52:0,52:1
chr1	23092890	C	T	P;ANN=T|missense_variant|MODERATE|LUZP1|LUZP1|transcript|NM_001142546.1|protein_coding|3/4|c.1372G>A|p.Gly458Ser|1690/8421|1372/3231|458/1076||,T|missense_variant|MODERATE|LUZP1|LUZP1|transcript|NM_033631.4|protein_coding|4/5|c.1372G>A|p.Gly458Ser|1754/8477|1372/3231|458/1076||	no	1/1:36:53:0,53:1
chr1	23520972	C	A	P;ANN=A|missense_variant|MODERATE|E2F2|E2F2|transcript|NM_004091.4|protein_coding|4/7|c.678G>T|p.Gln226His|1118/5196|678/1314|226/437||,A|upstream_gene_variant|MODIFIER|LOC101928163|LOC101928163|transcript|NR_110799.1|pseudogene||n.-958C>A|||||958|	no	1/1:23:33:0,33:1
chr1	23559007	T	C	P;ANN=C|missense_variant|MODERATE|ID3|ID3|transcript|NM_002167.5|protein_coding|2/3|c.313A>G|p.Thr105Ala|388/950|313/360|105/119||	no	0/1:22:71:36,35:0.493
chr1	23854472	T	C	P;ANN=C|missense_variant|MODERATE|FUCA1|FUCA1|transcript|NM_000147.4|protein_coding|5/8|c.857A>G|p.Gln286Arg|940/2118|857/1401|286/466||	no	0/1:23:44:25,19:0.4318
chr1	23875430	T	C	P;ANN=C|missense_variant|MODERATE|CNR2|CNR2|transcript|NM_001841.3|protein_coding|2/2|c.188A>G|p.Gln63Arg|350/5264|188/1083|63/360||	no	0/1:25:69:39,30:0.4348
chr1	24080045	G	A	P;ANN=A|missense_variant|MODERATE|MYOM3|MYOM3|transcript|NM_152372.4|protein_coding|20/37|c.2557C>T|p.Pro853Ser|2680/5760|2557/4314|853/1437||	no	0/1:23:64:31,32:0.5
chr1	24082701	C	T	P;ANN=T|missense_variant|MODERATE|MYOM3|MYOM3|transcript|NM_152372.4|protein_coding|17/37|c.1984G>A|p.Gly662Arg|2107/5760|1984/4314|662/1437||	no	0/1:20:55:28,27:0.4909
chr1	24089569	T	C	P;ANN=C|missense_variant|MODERATE|MYOM3|MYOM3|transcript|NM_152372.4|protein_coding|14/37|c.1583A>G|p.Asp528Gly|1706/5760|1583/4314|528/1437||	no	1/1:31:56:0,56:1
chr1	24157493	C	A	P;ANN=A|missense_variant|MODERATE|IFNLR1|IFNLR1|transcript|NM_170743.4|protein_coding|7/7|c.1200G>T|p.Arg400Ser|1241/4562|1200/1563|400/520||,A|missense_variant|MODERATE|IFNLR1|IFNLR1|transcript|NM_173064.3|protein_coding|7/7|c.1113G>T|p.Arg371Ser|1154/4475|1113/1476|371/491||,A|3_prime_UTR_variant|MODIFIER|IFNLR1|IFNLR1|transcript|NM_173065.3|protein_coding|6/6|c.*334G>T|||||334|	yes	0/1:22:43:24,19:0.4419
chr1	24364274	T	A	P;ANN=A|missense_variant|MODERATE|GRHL3|GRHL3|transcript|NM_198174.3|protein_coding|16/16|c.1784T>A|p.Met595Lys|1979/2185|1784/1881|595/626||,A|intron_variant|MODIFIER|STPG1|STPG1|transcript|NM_001199012.1|protein_coding|7/8|c.738-3233A>T||||||,A|intron_variant|MODIFIER|STPG1|STPG1|transcript|NM_001199014.1|protein_coding|8/9|c.462-3233A>T||||||,A|intron_variant|MODIFIER|STPG1|STPG1|transcript|NM…	no	0/1:25:58:23,35:0.6034
chr1	24373729	C	T	P;ANN=T|missense_variant|MODERATE|STPG1|STPG1|transcript|NM_001199012.1|protein_coding|6/9|c.544G>A|p.Ala182Thr|799/2804|544/1005|182/334||,T|missense_variant|MODERATE|STPG1|STPG1|transcript|NM_001199014.1|protein_coding|7/10|c.268G>A|p.Ala90Thr|855/2860|268/729|90/242||,T|missense_variant|MODERATE|STPG1|STPG1|transcript|NM_178122.4|protein_coding|5/8|c.403G>A|p.Ala135Thr|592/2597|403/864|135/287…	yes	0/1:25:61:28,32:0.5246
chr1	24379802	T	C	P;ANN=C|missense_variant|MODERATE|STPG1|STPG1|transcript|NM_001199012.1|protein_coding|5/9|c.313A>G|p.Ile105Val|568/2804|313/1005|105/334||,C|missense_variant|MODERATE|STPG1|STPG1|transcript|NM_001199014.1|protein_coding|6/10|c.37A>G|p.Ile13Val|624/2860|37/729|13/242||,C|missense_variant|MODERATE|STPG1|STPG1|transcript|NM_178122.4|protein_coding|4/8|c.172A>G|p.Ile58Val|361/2597|172/864|58/287||,C…	no	0/1:23:36:16,20:0.5556
chr1	24391589	C	A	P;ANN=A|missense_variant|MODERATE|STPG1|STPG1|transcript|NM_001199012.1|protein_coding|3/9|c.161G>T|p.Ser54Ile|416/2804|161/1005|54/334||,A|missense_variant|MODERATE|STPG1|STPG1|transcript|NM_001199013.2|protein_coding|3/9|c.161G>T|p.Ser54Ile|338/2726|161/1005|54/334||,A|5_prime_UTR_variant|MODIFIER|STPG1|STPG1|transcript|NM_001199014.1|protein_coding|4/10|c.-116G>T|||||7673|,A|intron_variant|MOD…	no	0/1:23:53:31,22:0.4151
chr1	24535214	G	A	P;ANN=A|missense_variant|MODERATE|RCAN3|RCAN3|transcript|NM_001251982.1|protein_coding|3/3|c.491G>A|p.Arg164Gln|550/2356|491/522|164/173||,A|missense_variant|MODERATE|RCAN3|RCAN3|transcript|NM_001251985.1|protein_coding|2/2|c.317G>A|p.Arg106Gln|376/2182|317/348|106/115||,A|synonymous_variant|LOW|RCAN3|RCAN3|transcript|NM_001251977.2|protein_coding|5/5|c.663G>A|p.Thr221Thr|1004/6830|663/726|221/24…	no	0/1:18:32:17,15:0.4688
chr1	24964519	A	T	P;ANN=T|missense_variant|MODERATE|RUNX3|RUNX3|transcript|NM_001031680.2|protein_coding|1/6|c.53T>A|p.Ile18Asn|492/4340|53/1290|18/429||,T|missense_variant|MODERATE|RUNX3|RUNX3|transcript|NM_001320672.1|protein_coding|2/7|c.53T>A|p.Ile18Asn|325/4173|53/1290|18/429||	no	0/1:25:55:31,24:0.4364
chr1	25243590	T	C	P;ANN=C|missense_variant|MODERATE|RSRP1|RSRP1|transcript|NM_001321772.1|protein_coding|4/5|c.716A>G|p.Glu239Gly|1997/2506|716/873|239/290||,C|missense_variant|MODERATE|RSRP1|RSRP1|transcript|NM_020317.5|protein_coding|4/5|c.716A>G|p.Glu239Gly|928/1425|716/873|239/290||,C|non_coding_transcript_exon_variant|MODIFIER|RSRP1|RSRP1|transcript|NR_135143.1|pseudogene|3/4|n.2509A>G||||||,C|non_coding_tran…	no	0/1:22:33:18,15:0.4545
chr1	25420739	G	C	P;ANN=C|missense_variant|MODERATE|RHCE|RHCE|transcript|NM_020485.5|protein_coding|1/10|c.48C>G|p.Cys16Trp|176/1660|48/1254|16/417||,C|missense_variant|MODERATE|RHCE|RHCE|transcript|NM_001330430.2|protein_coding|1/9|c.48C>G|p.Cys16Trp|176/1580|48/1119|16/372||,C|missense_variant|MODERATE|RHCE|RHCE|transcript|NM_138616.4|protein_coding|1/7|c.48C>G|p.Cys16Trp|176/1207|48/801|16/266||,C|missense_vari…	no	0/1:19:53:33,20:0.3774
chr1	25563141	T	C	P;ANN=C|missense_variant|MODERATE|LDLRAP1|LDLRAP1|transcript|NM_015627.3|protein_coding|6/9|c.604T>C|p.Ser202Pro|697/2914|604/927|202/308||	no	1/1:30:48:0,45:0.9375
chr1	25805163	G	A	P;ANN=A|missense_variant|MODERATE|SELENON|SELENON|transcript|NM_020451.3|protein_coding|4/13|c.425G>A|p.Cys142Tyr|463/4314|425/1773|142/590||WARNING_TRANSCRIPT_MULTIPLE_STOP_CODONS,A|missense_variant|MODERATE|SELENON|SELENON|transcript|NM_206926.2|protein_coding|3/12|c.323G>A|p.Cys108Tyr|361/4212|323/1671|108/556||	no	1/1:36:52:0,52:1
chr1	25814082	C	A	P;ANN=A|missense_variant|MODERATE|SELENON|SELENON|transcript|NM_020451.3|protein_coding|12/13|c.1506C>A|p.Asn502Lys|1544/4314|1506/1773|502/590||WARNING_TRANSCRIPT_MULTIPLE_STOP_CODONS,A|missense_variant|MODERATE|SELENON|SELENON|transcript|NM_206926.2|protein_coding|11/12|c.1404C>A|p.Asn468Lys|1442/4212|1404/1671|468/556||	no	1/1:32:68:0,68:1
chr1	25823731	G	A	P;ANN=A|missense_variant|MODERATE|MTFR1L|MTFR1L|transcript|NM_001099625.2|protein_coding|3/7|c.112G>A|p.Ala38Thr|274/1953|112/879|38/292||,A|missense_variant|MODERATE|MTFR1L|MTFR1L|transcript|NM_001099627.1|protein_coding|3/7|c.112G>A|p.Ala38Thr|322/1896|112/618|38/205||,A|missense_variant|MODERATE|MTFR1L|MTFR1L|transcript|NM_019557.5|protein_coding|3/7|c.112G>A|p.Ala38Thr|420/2103|112/879|38/292…	yes	0/1:27:62:32,30:0.4839
chr1	25835822	T	G	P;ANN=G|missense_variant|MODERATE|AUNIP|AUNIP|transcript|NM_001287490.1|protein_coding|3/4|c.245A>C|p.Lys82Thr|346/1392|245/1116|82/371||,G|missense_variant|MODERATE|AUNIP|AUNIP|transcript|NM_024037.3|protein_coding|3/3|c.245A>C|p.Lys82Thr|345/2161|245/1074|82/357||,G|downstream_gene_variant|MODIFIER|MTFR1L|MTFR1L|transcript|NM_001099625.2|protein_coding||c.*3796T>G|||||2884|,G|downstream_gene_va…	no	0/1:30:64:35,29:0.4531
chr1	26031165	C	A	P;ANN=A|missense_variant|MODERATE|EXTL1|EXTL1|transcript|NM_004455.3|protein_coding|5/11|c.1135C>A|p.His379Asn|2007/4019|1135/2031|379/676||	no	1/1:34:59:0,59:1
chr1	26161449	A	G	P;ANN=G|missense_variant|MODERATE|FAM110D|FAM110D|transcript|NM_024869.3|protein_coding|2/2|c.158A>G|p.His53Arg|286/2799|158/816|53/271||,G|downstream_gene_variant|MODIFIER|C1orf232|C1orf232|transcript|NM_001364669.1|protein_coding||c.*2712T>C|||||2712|,G|downstream_gene_variant|MODIFIER|C1orf232|C1orf232|transcript|NM_001364667.1|protein_coding||c.*4286T>C|||||4259|	no	1/1:29:71:0,71:1
chr1	26164357	T	C	P;ANN=C|missense_variant|MODERATE|C1orf232|C1orf232|transcript|NM_001364669.1|protein_coding|4/4|c.365A>G|p.Gln122Arg|448/644|365/561|122/186||,C|downstream_gene_variant|MODIFIER|FAM110D|FAM110D|transcript|NM_024869.3|protein_coding||c.*2250T>C|||||395|,C|downstream_gene_variant|MODIFIER|C1orf232|C1orf232|transcript|NM_001364667.1|protein_coding||c.*1378A>G|||||1351|	no	1/1:25:58:0,57:0.9828
chr1	26255600	G	A	P;ANN=A|missense_variant|MODERATE|CEP85|CEP85|transcript|NM_022778.5|protein_coding|4/14|c.638G>A|p.Ser213Asn|771/3937|638/2289|213/762||,A|missense_variant|MODERATE|CEP85|CEP85|transcript|NM_001281517.3|protein_coding|3/13|c.485G>A|p.Ser162Asn|618/3784|485/2136|162/711||,A|missense_variant|MODERATE|CEP85|CEP85|transcript|NM_001319944.2|protein_coding|4/14|c.638G>A|p.Ser213Asn|771/3934|638/2286|2…	no	1/1:28:59:1,58:0.9831
chr1	26282361	G	A	P;ANN=A|missense_variant|MODERATE|UBXN11|UBXN11|transcript|NM_183008.2|protein_coding|16/16|c.1501C>T|p.Pro501Ser|1774/1853|1501/1563|501/520||,A|missense_variant|MODERATE|UBXN11|UBXN11|transcript|NM_001077262.1|protein_coding|11/11|c.1141C>T|p.Pro381Ser|1289/1368|1141/1203|381/400||,A|missense_variant|MODERATE|UBXN11|UBXN11|transcript|NM_145345.2|protein_coding|15/15|c.1402C>T|p.Pro468Ser|1769/1…	no	0/1:5:34:20,14:0.4118
chr1	26284400	A	C	P;ANN=C|missense_variant|MODERATE|UBXN11|UBXN11|transcript|NM_183008.2|protein_coding|12/16|c.935T>G|p.Leu312Arg|1208/1853|935/1563|312/520||,C|missense_variant|MODERATE|UBXN11|UBXN11|transcript|NM_001077262.1|protein_coding|7/11|c.575T>G|p.Leu192Arg|723/1368|575/1203|192/400||,C|missense_variant|MODERATE|UBXN11|UBXN11|transcript|NM_145345.2|protein_coding|11/15|c.836T>G|p.Leu279Arg|1203/1848|836…	no	1/1:31:56:0,56:1
chr1	26320235	A	G	P;ANN=G|missense_variant|MODERATE|CD52|CD52|transcript|NM_001803.3|protein_coding|2/2|c.119A>G|p.Asn40Ser|179/467|119/186|40/61||,G|upstream_gene_variant|MODIFIER|UBXN11|UBXN11|transcript|NM_145345.2|protein_coding||c.-2337T>C|||||1970|,G|downstream_gene_variant|MODIFIER|CRYBG2|CRYBG2|transcript|NM_001039775.3|protein_coding||c.*1733T>C|||||1624|	no	1/1:31:68:0,68:1
chr1	26320239	A	G	P;ANN=G|missense_variant|MODERATE|CD52|CD52|transcript|NM_001803.3|protein_coding|2/2|c.123A>G|p.Ile41Met|183/467|123/186|41/61||,G|upstream_gene_variant|MODIFIER|UBXN11|UBXN11|transcript|NM_145345.2|protein_coding||c.-2341T>C|||||1974|,G|downstream_gene_variant|MODIFIER|CRYBG2|CRYBG2|transcript|NM_001039775.3|protein_coding||c.*1729T>C|||||1620|	no	1/1:38:70:0,70:1
chr1	26343953	G	T	P;ANN=T|missense_variant|MODERATE|CRYBG2|CRYBG2|transcript|NM_001039775.3|protein_coding|2/20|c.2705C>A|p.Ser902Tyr|2855/5245|2705/4986|902/1661||	no	1/1:34:63:0,63:1
chr1	26344118	C	T	P;ANN=T|missense_variant|MODERATE|CRYBG2|CRYBG2|transcript|NM_001039775.3|protein_coding|2/20|c.2540G>A|p.Arg847His|2690/5245|2540/4986|847/1661||	no	1/1:30:60:0,60:1
chr1	26345087	A	G	P;ANN=G|missense_variant|MODERATE|CRYBG2|CRYBG2|transcript|NM_001039775.3|protein_coding|2/20|c.1571T>C|p.Leu524Ser|1721/5245|1571/4986|524/1661||	no	1/1:21:17:0,17:1
chr1	26364683	C	A	P;ANN=A|missense_variant|MODERATE|ZNF683|ZNF683|transcript|NM_001307925.1|protein_coding|4/7|c.863G>T|p.Arg288Leu|1000/1729|863/1575|288/524||,A|missense_variant|MODERATE|ZNF683|ZNF683|transcript|NM_001114759.2|protein_coding|4/6|c.863G>T|p.Arg288Leu|1003/1672|863/1515|288/504||,A|missense_variant|MODERATE|ZNF683|ZNF683|transcript|NM_173574.3|protein_coding|4/6|c.863G>T|p.Arg288Leu|1000/1669|863/…	no	1/1:32:74:0,74:1
chr1	26557020	A	C	P;ANN=C|missense_variant|MODERATE|RPS6KA1|RPS6KA1|transcript|NM_001006665.2.2|protein_coding|12/21|c.1031A>C|p.Lys344Thr|1090/3118|1031/2235|344/744||,C|missense_variant|MODERATE|RPS6KA1|RPS6KA1|transcript|NM_002953.4|protein_coding|13/22|c.1004A>C|p.Lys335Thr|1164/3192|1004/2208|335/735||,C|missense_variant|MODERATE|RPS6KA1|RPS6KA1|transcript|NM_001330441.2.2|protein_coding|12/21|c.956A>C|p.Lys3…	no	1/1:31:69:0,69:1
chr1	26884230	T	C	P;ANN=C|missense_variant|MODERATE|GPN2|GPN2|transcript|NM_018066.4|protein_coding|4/5|c.790A>G|p.Arg264Gly|977/4665|790/933|264/310||	no	0/1:23:36:15,21:0.5833
chr1	26993865	T	C	P;ANN=C|missense_variant|MODERATE|TRNP1|TRNP1|transcript|NM_001013642.3|protein_coding|1/2|c.79T>C|p.Trp27Arg|174/1961|79/684|27/227||	no	1/1:29:58:0,58:1
chr1	27101214	C	T	P;ANN=T|missense_variant|MODERATE|SLC9A1|SLC9A1|transcript|NM_003047.5|protein_coding|11/12|c.2099G>A|p.Arg700His|2890/4737|2099/2448|700/815||,T|non_coding_transcript_exon_variant|MODIFIER|SLC9A1|SLC9A1|transcript|NR_046474.2|pseudogene|10/11|n.2429G>A||||||	no	0/1:22:75:31,43:0.5733
chr1	27353306	A	G	P;ANN=G|missense_variant|MODERATE|SYTL1|SYTL1|transcript|NM_001193308.2|protein_coding|14/15|c.1367A>G|p.Gln456Arg|1534/1936|1367/1689|456/562||,G|missense_variant|MODERATE|SYTL1|SYTL1|transcript|NM_032872.3|protein_coding|14/15|c.1331A>G|p.Gln444Arg|1498/1900|1331/1653|444/550||,G|downstream_gene_variant|MODIFIER|MAP3K6|MAP3K6|transcript|NM_004672.5|protein_coding||c.*2085T>C|||||1878|,G|downstr…	no	1/1:31:68:0,68:1
chr1	27360975	G	T	P;ANN=T|missense_variant|MODERATE|MAP3K6|MAP3K6|transcript|NM_004672.5|protein_coding|14/29|c.1866C>A|p.Asn622Lys|2230/4438|1866/3867|622/1288||,T|missense_variant|MODERATE|MAP3K6|MAP3K6|transcript|NM_001297609.2|protein_coding|13/28|c.1842C>A|p.Asn614Lys|2206/4414|1842/3843|614/1280||	no	0/1:23:66:37,28:0.4242
chr1	27362142	G	A	P;ANN=A|missense_variant|MODERATE|MAP3K6|MAP3K6|transcript|NM_004672.5|protein_coding|9/29|c.1364C>T|p.Thr455Ile|1728/4438|1364/3867|455/1288||,A|missense_variant|MODERATE|MAP3K6|MAP3K6|transcript|NM_001297609.2|protein_coding|8/28|c.1340C>T|p.Thr447Ile|1704/4414|1340/3843|447/1280||	no	0/1:26:78:33,44:0.5641
chr1	27382530	C	T	P;ANN=T|missense_variant|MODERATE|CD164L2|CD164L2|transcript|NM_001330448.1|protein_coding|2/6|c.226G>A|p.Val76Met|320/946|226/525|76/174||,T|missense_variant|MODERATE|CD164L2|CD164L2|transcript|NM_207397.5|protein_coding|2/5|c.226G>A|p.Val76Met|320/1487|226/522|76/173||	no	1/1:25:36:0,35:0.9722
chr1	27382554	C	T	P;ANN=T|missense_variant|MODERATE|CD164L2|CD164L2|transcript|NM_001330448.1|protein_coding|2/6|c.202G>A|p.Gly68Arg|296/946|202/525|68/174||,T|missense_variant|MODERATE|CD164L2|CD164L2|transcript|NM_207397.5|protein_coding|2/5|c.202G>A|p.Gly68Arg|296/1487|202/522|68/173||	no	1/1:29:37:0,37:1
chr1	27549313	C	T	P;ANN=T|missense_variant|MODERATE|AHDC1|AHDC1|transcript|NM_001029882.3|protein_coding|6/7|c.2803G>A|p.Ala935Thr|3634/6358|2803/4812|935/1603||,T|missense_variant|MODERATE|AHDC1|AHDC1|transcript|NM_001371928.1|protein_coding|8/9|c.2803G>A|p.Ala935Thr|3704/6428|2803/4812|935/1603||	no	1/1:33:74:0,73:0.9865
chr1	27882855	A	G	P;ANN=G|missense_variant|MODERATE|THEMIS2|THEMIS2|transcript|NM_001105556.3|protein_coding|4/6|c.1531A>G|p.Lys511Glu|1559/2713|1531/1932|511/643||,G|missense_variant|MODERATE|THEMIS2|THEMIS2|transcript|NM_001286113.1|protein_coding|5/7|c.1144A>G|p.Lys382Glu|1173/2337|1144/1545|382/514||,G|missense_variant|MODERATE|THEMIS2|THEMIS2|transcript|NM_001286115.1|protein_coding|4/6|c.943A>G|p.Lys315Glu|9…	no	0/1:27:54:26,28:0.5185
chr1	28237768	A	G	P;ANN=G|missense_variant|MODERATE|ATP5IF1|ATP5IF1|transcript|NM_178190.3|protein_coding|3/3|c.187A>G|p.Arg63Gly|247/579|187/216|63/71||,G|3_prime_UTR_variant|MODIFIER|ATP5IF1|ATP5IF1|transcript|NM_178191.2.2|protein_coding|2/2|c.*1312A>G|||||1312|,G|upstream_gene_variant|MODIFIER|DNAJC8|DNAJC8|transcript|NM_014280.3|protein_coding||c.-4770T>C|||||4739|,G|upstream_gene_variant|MODIFIER|DNAJC8|DNAJ…	no	0/1:27:48:20,28:0.5833
chr1	28473868	C	A	P;ANN=A|missense_variant|MODERATE|PHACTR4|PHACTR4|transcript|NM_023923.4|protein_coding|6/13|c.1168C>A|p.Leu390Ile|1403/6189|1168/2139|390/712||,A|missense_variant|MODERATE|PHACTR4|PHACTR4|transcript|NM_001048183.3|protein_coding|7/14|c.1138C>A|p.Leu380Ile|1262/6048|1138/2109|380/702||,A|missense_variant|MODERATE|PHACTR4|PHACTR4|transcript|NM_001350158.2|protein_coding|8/15|c.1162C>A|p.Leu388Ile|…	no	0/1:27:44:15,29:0.6591
chr1	28594014	A	G	P;ANN=G|missense_variant|MODERATE|RAB42|RAB42|transcript|NM_001193532.2|protein_coding|2/2|c.554A>G|p.Asp185Gly|571/2000|554/657|185/218||,G|missense_variant|MODERATE|RAB42|RAB42|transcript|NM_152304.3|protein_coding|2/2|c.215A>G|p.Asp72Gly|456/1891|215/318|72/105||	no	0/1:19:52:21,31:0.5962
chr1	28812463	G	T	P;ANN=T|missense_variant|MODERATE|OPRD1|OPRD1|transcript|NM_000911.4|protein_coding|1/3|c.80G>T|p.Cys27Phe|294/9317|80/1119|27/372||	no	1/1:22:27:0,27:1
chr1	28859267	G	A	P;ANN=A|missense_variant|MODERATE|OPRD1|OPRD1|transcript|NM_000911.4|protein_coding|2/3|c.541G>A|p.Val181Met|755/9317|541/1119|181/372||	yes	0/1:24:63:28,35:0.5556
chr1	29058617	T	C	P;ANN=C|missense_variant|MODERATE|EPB41|EPB41|transcript|NM_001166005.1|protein_coding|13/21|c.1874T>C|p.Val625Ala|2001/5956|1874/2595|625/864||,C|missense_variant|MODERATE|EPB41|EPB41|transcript|NM_203342.2|protein_coding|14/21|c.1247T>C|p.Val416Ala|2081/5994|1247/1926|416/641||,C|missense_variant|MODERATE|EPB41|EPB41|transcript|NM_001166006.1|protein_coding|13/15|c.1874T>C|p.Val625Ala|2074/2405…	yes	0/1:23:34:19,15:0.4412
chr1	29148829	C	T	P;ANN=T|missense_variant|MODERATE|SRSF4|SRSF4|transcript|NM_005626.5|protein_coding|6/6|c.1066G>A|p.Gly356Ser|1214/2298|1066/1485|356/494||	no	0/1:25:75:33,42:0.56
chr1	29148882	C	G	P;ANN=G|missense_variant|MODERATE|SRSF4|SRSF4|transcript|NM_005626.5|protein_coding|6/6|c.1013G>C|p.Gly338Ala|1161/2298|1013/1485|338/494||	no	0/1:24:73:38,35:0.4795
chr1	29149136	T	G	P;ANN=G|missense_variant|MODERATE|SRSF4|SRSF4|transcript|NM_005626.5|protein_coding|6/6|c.759A>C|p.Glu253Asp|907/2298|759/1485|253/494||	no	1/1:33:53:0,53:1
chr1	29216125	A	G	P;ANN=G|missense_variant|MODERATE|MECR|MECR|transcript|NM_001349715.2|protein_coding|4/11|c.391T>C|p.Phe131Leu|419/2620|391/1227|131/408||,G|missense_variant|MODERATE|MECR|MECR|transcript|NM_001024732.4|protein_coding|3/10|c.58T>C|p.Phe20Leu|441/2642|58/894|20/297||,G|missense_variant|MODERATE|MECR|MECR|transcript|NM_001349711.2|protein_coding|6/13|c.58T>C|p.Phe20Leu|645/2846|58/894|20/297||,G|mi…	no	1/1:23:42:0,42:1
chr1	29305397	A	G	P;ANN=G|missense_variant|MODERATE|PTPRU|PTPRU|transcript|NM_005704.5|protein_coding|19/31|c.2819A>G|p.Asn940Ser|2942/5603|2819/4341|940/1446||,G|missense_variant|MODERATE|PTPRU|PTPRU|transcript|NM_001195001.2|protein_coding|18/30|c.2789A>G|p.Asn930Ser|2912/5564|2789/4302|930/1433||,G|missense_variant|MODERATE|PTPRU|PTPRU|transcript|NM_133177.4|protein_coding|18/31|c.2789A>G|p.Asn930Ser|2912/5585|…	no	0/1:23:65:36,29:0.4462
chr1	30735195	C	T	P;ANN=T|missense_variant|MODERATE|LAPTM5|LAPTM5|transcript|NM_006762.3|protein_coding|7/8|c.677G>A|p.Arg226Lys|706/2177|677/789|226/262||,T|downstream_gene_variant|MODIFIER|MIR4420|MIR4420|transcript|NR_039616.1|pseudogene||n.*3961G>A|||||3961|	no	0/1:24:46:22,24:0.5217
chr1	30876800	C	T	P;ANN=T|missense_variant|MODERATE|SDC3|SDC3|transcript|NM_014654.4|protein_coding|3/5|c.622G>A|p.Val208Ile|794/5246|622/1329|208/442||	no	0/1:20:62:36,26:0.4194
chr1	31619343	G	A	P;ANN=A|missense_variant|MODERATE|HCRTR1|HCRTR1|transcript|NM_001525.2|protein_coding|3/9|c.151G>A|p.Ala51Thr|536/2001|151/1278|51/425||	yes	0/1:19:73:37,36:0.4932
chr1	31619535	G	A	P;ANN=A|missense_variant|MODERATE|HCRTR1|HCRTR1|transcript|NM_001525.2|protein_coding|4/9|c.203G>A|p.Cys68Tyr|588/2001|203/1278|68/425||	yes	0/1:26:63:27,36:0.5714
chr1	31626924	A	G	P;ANN=G|missense_variant|MODERATE|HCRTR1|HCRTR1|transcript|NM_001525.2|protein_coding|9/9|c.1222A>G|p.Ile408Val|1607/2001|1222/1278|408/425||,G|downstream_gene_variant|MODIFIER|PEF1|PEF1|transcript|NM_012392.4|protein_coding||c.*3689T>C|||||2942|,G|downstream_gene_variant|MODIFIER|PEF1|PEF1|transcript|NM_001359651.1|protein_coding||c.*3689T>C|||||2938|,G|downstream_gene_variant|MODIFIER|PEF1|PEF1…	no	0/1:21:58:31,26:0.4483
chr1	31699894	G	T	P;ANN=T|missense_variant|MODERATE|COL16A1|COL16A1|transcript|NM_001856.4|protein_coding|4/71|c.185C>A|p.Thr62Lys|400/5417|185/4815|62/1604||	no	0/1:26:59:28,31:0.5254
chr1	31790989	G	A	P;ANN=A|missense_variant|MODERATE|SPOCD1|SPOCD1|transcript|NM_144569.6|protein_coding|16/16|c.3265C>T|p.Pro1089Ser|3395/3962|3265/3651|1089/1216||,A|missense_variant|MODERATE|SPOCD1|SPOCD1|transcript|NM_001281987.1|protein_coding|16/16|c.3226C>T|p.Pro1076Ser|3356/3923|3226/3612|1076/1203||,A|missense_variant|MODERATE|SPOCD1|SPOCD1|transcript|NM_001281988.1|protein_coding|15/15|c.1705C>T|p.Pro569S…	no	0/1:17:55:35,18:0.3273
chr1	31814768	G	A	P;ANN=A|missense_variant|MODERATE|SPOCD1|SPOCD1|transcript|NM_144569.6|protein_coding|2/16|c.566C>T|p.Pro189Leu|696/3962|566/3651|189/1216||,A|missense_variant|MODERATE|SPOCD1|SPOCD1|transcript|NM_001281987.1|protein_coding|2/16|c.566C>T|p.Pro189Leu|696/3923|566/3612|189/1203||,A|intron_variant|MODIFIER|SPOCD1|SPOCD1|transcript|NM_001281988.1|protein_coding|1/14|c.-139+1193C>T||||||	no	0/1:26:66:35,31:0.4697
chr1	31815009	T	C	P;ANN=C|missense_variant|MODERATE|SPOCD1|SPOCD1|transcript|NM_144569.6|protein_coding|2/16|c.325A>G|p.Thr109Ala|455/3962|325/3651|109/1216||,C|missense_variant|MODERATE|SPOCD1|SPOCD1|transcript|NM_001281987.1|protein_coding|2/16|c.325A>G|p.Thr109Ala|455/3923|325/3612|109/1203||,C|intron_variant|MODIFIER|SPOCD1|SPOCD1|transcript|NM_001281988.1|protein_coding|1/14|c.-139+952A>G||||||	no	0/1:20:71:38,33:0.4648
chr1	32203898	C	T	P;ANN=T|missense_variant|MODERATE|CCDC28B|CCDC28B|transcript|NM_001301011.2|protein_coding|3/5|c.184C>T|p.Arg62Cys|322/1453|184/726|62/241||,T|missense_variant|MODERATE|CCDC28B|CCDC28B|transcript|NM_024296.4|protein_coding|3/6|c.184C>T|p.Arg62Cys|531/1092|184/603|62/200||,T|upstream_gene_variant|MODIFIER|IQCC|IQCC|transcript|NM_001160042.2|protein_coding||c.-1784C>T|||||1773|,T|upstream_gene_vari…	yes	0/1:24:54:27,27:0.5
chr1	32285636	C	T	P;ANN=T|missense_variant|MODERATE|LCK|LCK|transcript|NM_001042771.2|protein_coding|13/13|c.1450C>T|p.Arg484Trp|1571/2102|1450/1530|484/509||,T|missense_variant|MODERATE|LCK|LCK|transcript|NM_001330468.2|protein_coding|12/12|c.1297C>T|p.Arg433Trp|1409/1938|1297/1377|433/458||,T|missense_variant|MODERATE|LCK|LCK|transcript|NM_005356.5|protein_coding|13/13|c.1450C>T|p.Arg484Trp|1562/2091|1450/1530|4…	yes	0/1:25:57:31,26:0.4561
chr1	32695277	C	T	P;ANN=T|missense_variant|MODERATE|SYNC|SYNC|transcript|NM_030786.3|protein_coding|2/5|c.821G>A|p.Arg274Gln|931/3503|821/1449|274/482||,T|missense_variant|MODERATE|SYNC|SYNC|transcript|NM_001161708.2|protein_coding|2/4|c.821G>A|p.Arg274Gln|931/3423|821/1431|274/476||	no	1/1:27:69:0,69:1
chr1	32695611	T	C	P;ANN=C|missense_variant|MODERATE|SYNC|SYNC|transcript|NM_030786.3|protein_coding|2/5|c.487A>G|p.Met163Val|597/3503|487/1449|163/482||,C|missense_variant|MODERATE|SYNC|SYNC|transcript|NM_001161708.2|protein_coding|2/4|c.487A>G|p.Met163Val|597/3423|487/1431|163/476||	no	1/1:29:65:0,65:1
chr1	32765779	T	G	P;ANN=G|missense_variant|MODERATE|KIAA1522|KIAA1522|transcript|NM_001198972.2|protein_coding|1/7|c.10T>G|p.Phe4Val|153/5334|10/3108|4/1035||,G|missense_variant|MODERATE|KIAA1522|KIAA1522|transcript|NM_001198973.2|protein_coding|1/5|c.10T>G|p.Phe4Val|153/2658|10/432|4/143||,G|intron_variant|MODIFIER|KIAA1522|KIAA1522|transcript|NM_020888.3|protein_coding|1/6|c.236-2008T>G||||||,G|intron_variant|MO…	no	0/1:19:55:21,34:0.6182
chr1	32770033	G	A	P;ANN=A|missense_variant|MODERATE|KIAA1522|KIAA1522|transcript|NM_020888.3|protein_coding|6/7|c.854G>A|p.Gly285Asp|979/5493|854/3285|285/1094||,A|missense_variant|MODERATE|KIAA1522|KIAA1522|transcript|NM_001369553.1|protein_coding|6/7|c.710G>A|p.Gly237Asp|801/5315|710/3141|237/1046||,A|missense_variant|MODERATE|KIAA1522|KIAA1522|transcript|NM_001198972.2|protein_coding|6/7|c.677G>A|p.Gly226Asp|82…	yes	0/1:17:56:30,26:0.4643
chr1	33013276	C	T	P;ANN=T|missense_variant|MODERATE|AK2|AK2|transcript|NM_001625.4|protein_coding|6/6|c.625G>A|p.Ala209Thr|680/5970|625/720|209/239||,T|missense_variant|MODERATE|AK2|AK2|transcript|NM_001199199.2|protein_coding|6/7|c.601G>A|p.Ala201Thr|656/3619|601/675|201/224||,T|missense_variant|MODERATE|AK2|AK2|transcript|NM_001319139.2|protein_coding|7/8|c.481G>A|p.Ala161Thr|798/3761|481/555|161/184||,T|missens…	no	0/1:17:45:26,19:0.4222
chr1	33312068	TAGTC	T	P;ANN=T|frameshift_variant|HIGH|A3GALT2|A3GALT2|transcript|NM_001080438.1|protein_coding|4/5|c.315_318delGACT|p.Thr106fs|318/1023|315/1023|105/340||;LOF=(A3GALT2|A3GALT2|1|1.00)	no	0/1:27:62:25,37:0.5968
chr1	33491552	T	G	P;ANN=G|missense_variant|MODERATE|ZSCAN20|ZSCAN20|transcript|NM_145238.4|protein_coding|6/8|c.1294T>G|p.Tyr432Asp|1447/4316|1294/3132|432/1043||	no	1/1:35:56:0,56:1
chr1	33605925	C	T	P;ANN=T|missense_variant|MODERATE|CSMD2|CSMD2|transcript|NM_052896.4|protein_coding|42/70|c.6287G>A|p.Arg2096Lys|6316/13118|6287/10464|2096/3487||,T|intron_variant|MODIFIER|CSMD2|CSMD2|transcript|NM_001281956.1|protein_coding|41/70|c.6344-455G>A||||||	no	0/1:25:52:29,23:0.4423
chr1	33743565	G	T	P;ANN=T|missense_variant|MODERATE|CSMD2|CSMD2|transcript|NM_001281956.1|protein_coding|14/71|c.1888C>A|p.Leu630Met|2065/13698|1888/10896|630/3631||,T|missense_variant|MODERATE|CSMD2|CSMD2|transcript|NM_052896.4|protein_coding|14/70|c.1768C>A|p.Leu590Met|1797/13118|1768/10464|590/3487||	yes	0/1:26:52:32,20:0.3846
chr1	33772682	T	C	P;ANN=C|missense_variant|MODERATE|CSMD2|CSMD2|transcript|NM_001281956.1|protein_coding|13/71|c.1733A>G|p.His578Arg|1910/13698|1733/10896|578/3631||,C|missense_variant|MODERATE|CSMD2|CSMD2|transcript|NM_052896.4|protein_coding|13/70|c.1613A>G|p.His538Arg|1642/13118|1613/10464|538/3487||	no	0/1:23:62:31,30:0.4839
chr1	33864466	A	C	P;ANN=C|missense_variant|MODERATE|HMGB4|HMGB4|transcript|NM_145205.5|protein_coding|2/2|c.275A>C|p.Glu92Ala|2018/2343|275/561|92/186||,C|missense_variant|MODERATE|HMGB4|HMGB4|transcript|NM_001352984.2|protein_coding|2/2|c.53A>C|p.Glu18Ala|303/628|53/339|18/112||,C|upstream_gene_variant|MODIFIER|CSMD2-AS1|CSMD2-AS1|transcript|NR_038372.1|pseudogene||n.-4490A>C|||||4490|,C|intron_variant|MODIFIER|C…	no	1/1:31:44:0,44:1
chr1	34197607	C	G	P;ANN=G|missense_variant|MODERATE|C1orf94|C1orf94|transcript|NM_001134734.2|protein_coding|2/7|c.703C>G|p.Gln235Glu|1586/3049|703/1797|235/598||,G|missense_variant|MODERATE|C1orf94|C1orf94|transcript|NM_032884.5|protein_coding|2/7|c.133C>G|p.Gln45Glu|562/2025|133/1227|45/408||	no	0/1:25:49:28,21:0.4286
chr1	34197810	C	G	P;ANN=G|missense_variant|MODERATE|C1orf94|C1orf94|transcript|NM_001134734.2|protein_coding|2/7|c.906C>G|p.Asp302Glu|1789/3049|906/1797|302/598||,G|missense_variant|MODERATE|C1orf94|C1orf94|transcript|NM_032884.5|protein_coding|2/7|c.336C>G|p.Asp112Glu|765/2025|336/1227|112/408||	no	0/1:27:53:27,26:0.4906
chr1	34761761	C	G	P;ANN=G|missense_variant|MODERATE|GJB4|GJB4|transcript|NM_153212.3|protein_coding|2/2|c.507C>G|p.Cys169Trp|878/1444|507/801|169/266||,G|downstream_gene_variant|MODIFIER|GJB5|GJB5|transcript|NM_005268.4|protein_coding||c.*3609C>G|||||3249|	no	0/1:26:56:25,31:0.5536
chr1	34784892	TG	T	P;ANN=T|frameshift_variant|HIGH|GJB3|GJB3|transcript|NM_001005752.2|protein_coding|2/2|c.136delG|p.Asp46fs|336/1802|136/813|46/270||INFO_REALIGN_3_PRIME,T|frameshift_variant|HIGH|GJB3|GJB3|transcript|NM_024009.3|protein_coding|2/2|c.136delG|p.Asp46fs|726/2192|136/813|46/270||INFO_REALIGN_3_PRIME;LOF=(GJB3|GJB3|2|1.00)	yes	0/1:25:47:29,17:0.3617
chr1	35097364	G	A	P;ANN=A|missense_variant|MODERATE|ZMYM1|ZMYM1|transcript|NM_001289088.1|protein_coding|5/11|c.217G>A|p.Val73Met|657/4468|217/3429|73/1142||,A|missense_variant|MODERATE|ZMYM1|ZMYM1|transcript|NM_001289089.1|protein_coding|4/10|c.217G>A|p.Val73Met|371/4125|217/3372|73/1123||,A|missense_variant|MODERATE|ZMYM1|ZMYM1|transcript|NM_001289090.1|protein_coding|5/11|c.217G>A|p.Val73Met|419/4230|217/3429|7…	no	0/1:18:46:25,21:0.4565
chr1	35192586	G	A	P;ANN=A|missense_variant|MODERATE|SFPQ|SFPQ|transcript|NM_005066.3|protein_coding|1/10|c.464C>T|p.Pro155Leu|560/3740|464/2124|155/707||,A|non_coding_transcript_exon_variant|MODIFIER|SFPQ|SFPQ|transcript|NR_136702.1|pseudogene|1/12|n.560C>T||||||,A|non_coding_transcript_exon_variant|MODIFIER|SFPQ|SFPQ|transcript|NR_136703.1|pseudogene|1/12|n.560C>T||||||	no	0/1:21:52:23,29:0.5577
chr1	35574375	G	A	P;ANN=A|missense_variant|MODERATE|TFAP2E|TFAP2E|transcript|NM_178548.4|protein_coding|2/7|c.476G>A|p.Gly159Glu|740/2243|476/1329|159/442||	no	0/1:19:62:34,28:0.4516
chr1	36286832	C	T	P;ANN=T|missense_variant|MODERATE|THRAP3|THRAP3|transcript|NM_001321471.2|protein_coding|5/13|c.602C>T|p.Ala201Val|931/4536|602/2868|201/955||,T|missense_variant|MODERATE|THRAP3|THRAP3|transcript|NM_001321473.2|protein_coding|4/12|c.602C>T|p.Ala201Val|799/4401|602/2865|201/954||,T|missense_variant|MODERATE|THRAP3|THRAP3|transcript|NM_005119.4|protein_coding|4/12|c.602C>T|p.Ala201Val|799/4404|602/…	no	1/1:29:64:0,63:0.9844
chr1	37566872	AT	A	P;ANN=A|frameshift_variant|HIGH|GNL2|GNL2|transcript|NM_001323623.1|protein_coding|17/17|c.2382delA|p.Lys794fs|2545/2606|2382/2400|794/799||,A|frameshift_variant|HIGH|GNL2|GNL2|transcript|NM_001323624.1|protein_coding|15/15|c.1629delA|p.Lys543fs|2156/2217|1629/1647|543/548||,A|frameshift_variant|HIGH|GNL2|GNL2|transcript|NM_013285.3|protein_coding|16/16|c.2178delA|p.Lys726fs|2293/2350|2178/2196|7…	yes	0/1:24:45:27,18:0.4
chr1	37683093	A	G	P;ANN=G|missense_variant|MODERATE|C1orf109|C1orf109|transcript|NM_001350755.2|protein_coding|5/5|c.835T>C|p.Tyr279His|966/2489|835/846|279/281||,G|missense_variant|MODERATE|C1orf109|C1orf109|transcript|NM_001350756.2|protein_coding|5/5|c.832T>C|p.Tyr278His|963/2486|832/843|278/280||,G|missense_variant|MODERATE|C1orf109|C1orf109|transcript|NM_001350760.2|protein_coding|5/5|c.646T>C|p.Tyr216His|117…	no	1/1:34:46:0,45:0.9783
chr1	37683404	G	A	P;ANN=A|missense_variant|MODERATE|C1orf109|C1orf109|transcript|NM_001350755.2|protein_coding|4/5|c.682C>T|p.Pro228Ser|813/2489|682/846|228/281||,A|missense_variant|MODERATE|C1orf109|C1orf109|transcript|NM_001350756.2|protein_coding|4/5|c.679C>T|p.Pro227Ser|810/2486|679/843|227/280||,A|missense_variant|MODERATE|C1orf109|C1orf109|transcript|NM_001350760.2|protein_coding|4/5|c.493C>T|p.Pro165Ser|102…	no	0/1:20:66:33,33:0.5
chr1	37720051	C	T	P;ANN=T|missense_variant|MODERATE|EPHA10|EPHA10|transcript|NM_001099439.2|protein_coding|14/17|c.2420G>A|p.Arg807Gln|2474/5477|2420/3027|807/1008||	no	0/1:17:50:30,20:0.4
chr1	37720517	C	T	P;ANN=T|missense_variant|MODERATE|EPHA10|EPHA10|transcript|NM_001099439.2|protein_coding|13/17|c.2246G>A|p.Gly749Glu|2300/5477|2246/3027|749/1008||	no	0/1:19:54:31,23:0.4259
chr1	37723068	C	T	P;ANN=T|missense_variant|MODERATE|EPHA10|EPHA10|transcript|NM_001099439.2|protein_coding|10/17|c.1933G>A|p.Val645Ile|1987/5477|1933/3027|645/1008||	no	0/1:25:57:32,25:0.4386
chr1	37723115	A	G	P;ANN=G|missense_variant|MODERATE|EPHA10|EPHA10|transcript|NM_001099439.2|protein_coding|10/17|c.1886T>C|p.Leu629Pro|1940/5477|1886/3027|629/1008||	no	0/1:20:50:25,25:0.5
chr1	37800055	A	AG	P;ANN=AG|frameshift_variant|HIGH|MANEAL|MANEAL|transcript|NM_001113482.1|protein_coding|4/4|c.1229dupG|p.Thr411fs|1311/2858|1230/1374|410/457||INFO_REALIGN_3_PRIME,AG|frameshift_variant|HIGH|MANEAL|MANEAL|transcript|NM_152496.2|protein_coding|2/2|c.563dupG|p.Thr189fs|852/2399|564/708|188/235||INFO_REALIGN_3_PRIME,AG|3_prime_UTR_variant|MODIFIER|MANEAL|MANEAL|transcript|NM_001031740.2|protein_codi…	yes	0/1:26:59:33,25:0.4237
chr1	37840112	C	T	P;ANN=T|missense_variant|MODERATE|MTF1|MTF1|transcript|NM_005955.3|protein_coding|3/11|c.455G>A|p.Ser152Asn|568/7936|455/2262|152/753||	yes	0/1:23:57:25,32:0.5614
chr1	37872982	C	T	P;ANN=T|missense_variant|MODERATE|INPP5B|INPP5B|transcript|NM_001365820.1|protein_coding|19/24|c.2135G>A|p.Cys712Tyr|2257/4482|2135/2742|712/913||,T|missense_variant|MODERATE|INPP5B|INPP5B|transcript|NM_001297434.2|protein_coding|13/18|c.1643G>A|p.Cys548Tyr|1670/3895|1643/2250|548/749||,T|missense_variant|MODERATE|INPP5B|INPP5B|transcript|NM_001350227.2|protein_coding|13/18|c.1475G>A|p.Cys492Tyr|…	yes	0/1:22:60:23,37:0.6167
chr1	37873123	A	G	P;ANN=G|missense_variant|MODERATE|INPP5B|INPP5B|transcript|NM_001365820.1|protein_coding|19/24|c.1994T>C|p.Met665Thr|2116/4482|1994/2742|665/913||,G|missense_variant|MODERATE|INPP5B|INPP5B|transcript|NM_001297434.2|protein_coding|13/18|c.1502T>C|p.Met501Thr|1529/3895|1502/2250|501/749||,G|missense_variant|MODERATE|INPP5B|INPP5B|transcript|NM_001350227.2|protein_coding|13/18|c.1334T>C|p.Met445Thr|…	no	1/1:35:71:1,70:0.9859
chr1	37931697	C	T	P;ANN=T|missense_variant|MODERATE|INPP5B|INPP5B|transcript|NM_001297434.2|protein_coding|1/18|c.16G>A|p.Gly6Ser|43/3895|16/2250|6/749||,T|5_prime_UTR_variant|MODIFIER|INPP5B|INPP5B|transcript|NM_001350227.2|protein_coding|1/18|c.-149G>A|||||42004|,T|intron_variant|MODIFIER|INPP5B|INPP5B|transcript|NM_001365820.1|protein_coding|7/23|c.532+216G>A||||||,T|intron_variant|MODIFIER|INPP5B|INPP5B|transc…	no	0/1:24:66:36,30:0.4545
chr1	37945773	G	A	P;ANN=A|missense_variant|MODERATE|INPP5B|INPP5B|transcript|NM_001365822.1|protein_coding|3/23|c.167C>T|p.Thr56Met|257/4384|167/2676|56/891||,A|synonymous_variant|LOW|INPP5B|INPP5B|transcript|NM_001365820.1|protein_coding|3/24|c.135C>T|p.His45His|257/4482|135/2742|45/913||,A|synonymous_variant|LOW|INPP5B|INPP5B|transcript|NM_005540.3|protein_coding|3/24|c.135C>T|p.His45His|225/4450|135/2742|45/913…	no	0/1:18:61:33,28:0.459
chr1	37998109	C	T	P;ANN=T|missense_variant|MODERATE|FHL3|FHL3|transcript|NM_004468.5|protein_coding|4/6|c.355G>A|p.Gly119Ser|533/1656|355/843|119/280||,T|missense_variant|MODERATE|FHL3|FHL3|transcript|NM_001243878.2|protein_coding|3/5|c.31G>A|p.Gly11Ser|357/1480|31/519|11/172||	yes	0/1:22:51:29,21:0.4118
chr1	38886599	G	T	P;ANN=T|missense_variant|MODERATE|RHBDL2|RHBDL2|transcript|NM_001304746.2|protein_coding|8/8|c.1057C>A|p.Leu353Met|1067/1859|1057/1152|353/383||,T|missense_variant|MODERATE|RHBDL2|RHBDL2|transcript|NM_017821.5|protein_coding|8/8|c.817C>A|p.Leu273Met|1091/1883|817/912|273/303||,T|upstream_gene_variant|MODIFIER|GJA9-MYCBP|GJA9-MYCBP|transcript|NR_037633.1|pseudogene||n.-4973C>A|||||4973|,T|upstream…	no	0/1:16:57:36,21:0.3684
chr1	39353036	CAAG	C	P;ANN=C|disruptive_inframe_deletion|MODERATE|MACF1|MACF1|transcript|NM_012090.5|protein_coding|38/93|c.5051_5053delAGA|p.Lys1684del|5103/17689|5051/16293|1684/5430||INFO_REALIGN_3_PRIME	yes	0/1:13:23:9,14:0.6087
chr1	39442834	G	A	P;ANN=A|missense_variant|MODERATE|MACF1|MACF1|transcript|NM_012090.5|protein_coding|73/93|c.13048G>A|p.Ala4350Thr|13100/17689|13048/16293|4350/5430||	no	0/1:24:46:24,21:0.4565
chr1	39448691	G	C	P;ANN=C|missense_variant|MODERATE|MACF1|MACF1|transcript|NM_012090.5|protein_coding|79/93|c.14009G>C|p.Ser4670Thr|14061/17689|14009/16293|4670/5430||	no	1/1:32:25:0,25:1
chr1	39492241	A	G	P;ANN=G|missense_variant|MODERATE|BMP8A|BMP8A|transcript|NM_181809.4|protein_coding|1/7|c.250A>G|p.Met84Val|606/5636|250/1209|84/402||	no	0/1:11:25:11,14:0.56
chr1	39632656	T	C	P;ANN=C|missense_variant|MODERATE|HEYL|HEYL|transcript|NM_014571.4|protein_coding|2/5|c.140A>G|p.His47Arg|158/4077|140/987|47/328||	no	1/1:33:55:0,55:1
chr1	39763696	A	G	P;ANN=G|missense_variant|MODERATE|PPIE|PPIE|transcript|NM_001319293.1|protein_coding|10/10|c.806A>G|p.Glu269Gly|862/1080|806/852|269/283||,G|missense_variant|MODERATE|PPIE|PPIE|transcript|NM_203456.2|protein_coding|10/10|c.845A>G|p.Glu282Gly|901/1119|845/891|282/296||,G|3_prime_UTR_variant|MODIFIER|PPIE|PPIE|transcript|NM_001195007.1|protein_coding|11/11|c.*35A>G|||||1072|,G|intron_variant|MODIFI…	no	0/1:21:33:20,13:0.3939
chr1	39763782	T	C	P;ANN=C|missense_variant|MODERATE|BMP8B|BMP8B|transcript|NM_001720.5|protein_coding|5/7|c.878A>G|p.His293Arg|1258/4826|878/1209|293/402||,C|3_prime_UTR_variant|MODIFIER|PPIE|PPIE|transcript|NM_001195007.1|protein_coding|11/11|c.*121T>C|||||1158|,C|3_prime_UTR_variant|MODIFIER|PPIE|PPIE|transcript|NM_001319293.1|protein_coding|10/10|c.*40T>C|||||40|,C|3_prime_UTR_variant|MODIFIER|PPIE|PPIE|transcr…	no	0/1:15:45:22,23:0.5111
chr1	39770783	G	A	P;ANN=A|missense_variant|MODERATE|OXCT2|OXCT2|transcript|NM_022120.2|protein_coding|1/1|c.473C>T|p.Pro158Leu|566/1826|473/1554|158/517||,A|intron_variant|MODIFIER|BMP8B|BMP8B|transcript|NM_001720.5|protein_coding|3/6|c.673+3525C>T||||||	no	1/1:5:18:5,13:0.7222
chr1	39897382	G	C	P;ANN=C|missense_variant|MODERATE|MYCL|MYCL|transcript|NM_001033082.3|protein_coding|3/3|c.1175C>G|p.Thr392Ser|1204/3158|1175/1185|392/394||,C|missense_variant|MODERATE|MYCL|MYCL|transcript|NM_001033081.3|protein_coding|2/2|c.1085C>G|p.Thr362Ser|1568/3522|1085/1095|362/364||,C|downstream_gene_variant|MODIFIER|MYCL|MYCL|transcript|NM_005376.5|protein_coding||c.*3432C>G|||||2230|	no	1/1:37:52:0,52:1
chr1	40067594	T	G	P;ANN=G|missense_variant|MODERATE|CAP1|CAP1|transcript|NM_001105530.1|protein_coding|8/13|c.685T>G|p.Cys229Gly|896/2755|685/1428|229/475||,G|missense_variant|MODERATE|CAP1|CAP1|transcript|NM_001350479.1|protein_coding|8/13|c.685T>G|p.Cys229Gly|1101/2960|685/1428|229/475||,G|missense_variant|MODERATE|CAP1|CAP1|transcript|NM_001350480.1|protein_coding|8/13|c.685T>G|p.Cys229Gly|1098/2957|685/1428|22…	no	1/1:27:53:1,52:0.9811
chr1	40067615	T	G	P;ANN=G|missense_variant|MODERATE|CAP1|CAP1|transcript|NM_001105530.1|protein_coding|8/13|c.706T>G|p.Cys236Gly|917/2755|706/1428|236/475||,G|missense_variant|MODERATE|CAP1|CAP1|transcript|NM_001350479.1|protein_coding|8/13|c.706T>G|p.Cys236Gly|1122/2960|706/1428|236/475||,G|missense_variant|MODERATE|CAP1|CAP1|transcript|NM_001350480.1|protein_coding|8/13|c.706T>G|p.Cys236Gly|1119/2957|706/1428|23…	no	1/1:23:53:1,52:0.9811
chr1	40067643	T	G	P;ANN=G|missense_variant|MODERATE|CAP1|CAP1|transcript|NM_001105530.1|protein_coding|8/13|c.734T>G|p.Ile245Ser|945/2755|734/1428|245/475||,G|missense_variant|MODERATE|CAP1|CAP1|transcript|NM_001350479.1|protein_coding|8/13|c.734T>G|p.Ile245Ser|1150/2960|734/1428|245/475||,G|missense_variant|MODERATE|CAP1|CAP1|transcript|NM_001350480.1|protein_coding|8/13|c.734T>G|p.Ile245Ser|1147/2957|734/1428|24…	no	1/1:24:54:1,53:0.9815
chr1	40067648	T	G	P;ANN=G|missense_variant|MODERATE|CAP1|CAP1|transcript|NM_001105530.1|protein_coding|8/13|c.739T>G|p.Cys247Gly|950/2755|739/1428|247/475||,G|missense_variant|MODERATE|CAP1|CAP1|transcript|NM_001350479.1|protein_coding|8/13|c.739T>G|p.Cys247Gly|1155/2960|739/1428|247/475||,G|missense_variant|MODERATE|CAP1|CAP1|transcript|NM_001350480.1|protein_coding|8/13|c.739T>G|p.Cys247Gly|1152/2957|739/1428|24…	no	1/1:27:54:1,53:0.9815
chr1	40067654	T	G	P;ANN=G|missense_variant|MODERATE|CAP1|CAP1|transcript|NM_001105530.1|protein_coding|8/13|c.745T>G|p.Tyr249Asp|956/2755|745/1428|249/475||,G|missense_variant|MODERATE|CAP1|CAP1|transcript|NM_001350479.1|protein_coding|8/13|c.745T>G|p.Tyr249Asp|1161/2960|745/1428|249/475||,G|missense_variant|MODERATE|CAP1|CAP1|transcript|NM_001350480.1|protein_coding|8/13|c.745T>G|p.Tyr249Asp|1158/2957|745/1428|24…	no	1/1:31:51:0,51:1
chr1	40067675	T	G	P;ANN=G|missense_variant|MODERATE|CAP1|CAP1|transcript|NM_001105530.1|protein_coding|8/13|c.766T>G|p.Ser256Ala|977/2755|766/1428|256/475||,G|missense_variant|MODERATE|CAP1|CAP1|transcript|NM_001350479.1|protein_coding|8/13|c.766T>G|p.Ser256Ala|1182/2960|766/1428|256/475||,G|missense_variant|MODERATE|CAP1|CAP1|transcript|NM_001350480.1|protein_coding|8/13|c.766T>G|p.Ser256Ala|1179/2957|766/1428|25…	no	1/1:32:54:0,53:0.9815
chr1	40251472	C	G	P;ANN=G|missense_variant|MODERATE|TMCO2|TMCO2|transcript|NM_001008740.4|protein_coding|2/2|c.427C>G|p.Leu143Val|484/695|427/549|143/182||	no	0/1:24:52:25,27:0.5192
chr1	40258374	A	G	P;ANN=G|missense_variant|MODERATE|ZMPSTE24|ZMPSTE24|transcript|NM_005857.5|protein_coding|1/10|c.103A>G|p.Thr35Ala|139/2975|103/1428|35/475||	yes	0/1:27:55:30,24:0.4364
chr1	40271945	A	G	P;ANN=G|missense_variant|MODERATE|ZMPSTE24|ZMPSTE24|transcript|NM_005857.5|protein_coding|6/10|c.679A>G|p.Thr227Ala|715/2975|679/1428|227/475||	yes	0/1:19:11:5,6:0.5455
chr1	40406786	G	A	P;ANN=A|missense_variant|MODERATE|SMAP2|SMAP2|transcript|NM_022733.3|protein_coding|2/10|c.154G>A|p.Ala52Thr|548/2905|154/1290|52/429||,A|missense_variant|MODERATE|SMAP2|SMAP2|transcript|NM_001198978.1|protein_coding|2/10|c.64G>A|p.Ala22Thr|127/2488|64/1200|22/399||,A|missense_variant|MODERATE|SMAP2|SMAP2|transcript|NM_001198979.1|protein_coding|2/10|c.139G>A|p.Ala47Thr|211/2572|139/1275|47/424||…	yes	0/1:13:31:19,12:0.3871
chr1	40462547	G	A	P;ANN=A|missense_variant|MODERATE|ZFP69B|ZFP69B|transcript|NM_001369565.1|protein_coding|6/6|c.563G>A|p.Arg188Lys|981/2149|563/1605|188/534||,A|missense_variant|MODERATE|ZFP69B|ZFP69B|transcript|NM_023070.3|protein_coding|5/5|c.563G>A|p.Arg188Lys|1049/2217|563/1605|188/534||	yes	0/1:19:36:18,18:0.5
chr1	40515059	G	T	P;ANN=T|missense_variant|MODERATE|EXO5|EXO5|transcript|NM_001346946.1|protein_coding|3/3|c.515G>T|p.Gly172Val|992/1983|515/1122|172/373||,T|missense_variant|MODERATE|EXO5|EXO5|transcript|NM_001346947.1|protein_coding|4/4|c.515G>T|p.Gly172Val|961/1952|515/1122|172/373||,T|missense_variant|MODERATE|EXO5|EXO5|transcript|NM_001346948.1|protein_coding|2/2|c.515G>T|p.Gly172Val|704/1695|515/1122|172/373…	no	1/1:33:60:0,60:1
chr1	40770706	C	T	P;ANN=T|stop_gained|HIGH|NFYC|NFYC|transcript|NM_001308114.1|protein_coding|10/10|c.1255C>T|p.Gln419*|1263/2163|1255/1377|419/458||,T|stop_gained|HIGH|NFYC|NFYC|transcript|NM_001308115.2|protein_coding|10/10|c.1198C>T|p.Gln400*|1457/2354|1198/1320|400/439||,T|splice_region_variant&intron_variant|LOW|NFYC|NFYC|transcript|NM_001142587.2|protein_coding|9/9|c.889-6C>T||||||,T|splice_region_variant&in…	yes	0/1:26:62:32,30:0.4839
chr1	41017307	TC	T	P;ANN=T|frameshift_variant|HIGH|SLFNL1|SLFNL1|transcript|NM_001168247.2|protein_coding|5/6|c.1027delG|p.Glu343fs|1441/2147|1027/1224|343/407||,T|frameshift_variant|HIGH|SLFNL1|SLFNL1|transcript|NM_001300859.2|protein_coding|5/6|c.850delG|p.Glu284fs|1141/1847|850/1047|284/348||,T|frameshift_variant|HIGH|SLFNL1|SLFNL1|transcript|NM_144990.4|protein_coding|4/5|c.1027delG|p.Glu343fs|1257/1963|1027/12…	no	0/1:20:48:28,20:0.4167
chr1	41020230	C	G	P;ANN=G|missense_variant|MODERATE|SLFNL1|SLFNL1|transcript|NM_001168247.2|protein_coding|3/6|c.431G>C|p.Arg144Thr|845/2147|431/1224|144/407||,G|missense_variant|MODERATE|SLFNL1|SLFNL1|transcript|NM_001300859.2|protein_coding|3/6|c.431G>C|p.Arg144Thr|722/1847|431/1047|144/348||,G|missense_variant|MODERATE|SLFNL1|SLFNL1|transcript|NM_144990.4|protein_coding|2/5|c.431G>C|p.Arg144Thr|661/1963|431/122…	no	0/1:29:70:32,38:0.5429
chr1	41382624	G	A	P;ANN=A|missense_variant|MODERATE|FOXO6|FOXO6.2|transcript|NM_001291281.3.2|protein_coding|2/2|c.1423G>A|p.Ala475Thr|1920/2886|1423/1480|475/492||WARNING_TRANSCRIPT_INCOMPLETE	no	0/1:21:37:17,18:0.4865
chr1	41510657	T	C	P;ANN=C|missense_variant|MODERATE|HIVEP3|HIVEP3|transcript|NM_024503.5|protein_coding|9/9|c.7015A>G|p.Thr2339Ala|8325/12617|7015/7221|2339/2406||,C|missense_variant|MODERATE|HIVEP3|HIVEP3|transcript|NM_001127714.3|protein_coding|8/8|c.7012A>G|p.Thr2338Ala|8242/12534|7012/7218|2338/2405||	no	1/1:29:52:0,51:0.9808
chr1	41512895	T	G	P;ANN=G|missense_variant|MODERATE|HIVEP3|HIVEP3|transcript|NM_024503.5|protein_coding|8/9|c.6326A>C|p.Asp2109Ala|7636/12617|6326/7221|2109/2406||,G|missense_variant|MODERATE|HIVEP3|HIVEP3|transcript|NM_001127714.3|protein_coding|7/8|c.6326A>C|p.Asp2109Ala|7556/12534|6326/7218|2109/2405||	no	1/1:27:47:0,47:1
chr1	41513154	C	G	P;ANN=G|missense_variant|MODERATE|HIVEP3|HIVEP3|transcript|NM_024503.5|protein_coding|8/9|c.6067G>C|p.Ala2023Pro|7377/12617|6067/7221|2023/2406||,G|missense_variant|MODERATE|HIVEP3|HIVEP3|transcript|NM_001127714.3|protein_coding|7/8|c.6067G>C|p.Ala2023Pro|7297/12534|6067/7218|2023/2405||	no	1/1:26:69:0,69:1
chr1	41583074	T	C	P;ANN=C|missense_variant|MODERATE|HIVEP3|HIVEP3|transcript|NM_024503.5|protein_coding|4/9|c.1724A>G|p.His575Arg|3034/12617|1724/7221|575/2406||,C|missense_variant|MODERATE|HIVEP3|HIVEP3|transcript|NM_001127714.3|protein_coding|3/8|c.1724A>G|p.His575Arg|2954/12534|1724/7218|575/2405||	no	1/1:31:41:0,41:1
chr1	41583196	A	AG	P;ANN=AG|frameshift_variant|HIGH|HIVEP3|HIVEP3|transcript|NM_024503.5|protein_coding|4/9|c.1601dupC|p.Val535fs|2911/12617|1601/7221|534/2406||,AG|frameshift_variant|HIGH|HIVEP3|HIVEP3|transcript|NM_001127714.3|protein_coding|3/8|c.1601dupC|p.Val535fs|2831/12534|1601/7218|534/2405||;LOF=(HIVEP3|HIVEP3|4|0.50)	yes	0/1:22:66:43,20:0.303
chr1	42164693	G	A	P;ANN=A|missense_variant|MODERATE|GUCA2A|GUCA2A|transcript|NM_033553.3|protein_coding|1/3|c.20C>T|p.Ser7Phe|53/597|20/348|7/115||	no	0/1:21:62:29,33:0.5323
chr1	42227926	A	G	P;ANN=G|missense_variant|MODERATE|FOXJ3|FOXJ3|transcript|NM_001198850.2|protein_coding|5/13|c.485T>C|p.Val162Ala|757/5303|485/1869|162/622||,G|missense_variant|MODERATE|FOXJ3|FOXJ3|transcript|NM_001198852.1|protein_coding|5/12|c.485T>C|p.Val162Ala|659/5112|485/1767|162/588||,G|missense_variant|MODERATE|FOXJ3|FOXJ3|transcript|NM_001198851.2|protein_coding|7/15|c.485T>C|p.Val162Ala|787/5333|485/186…	no	1/1:23:23:0,23:1
chr1	42430770	C	A	P;ANN=A|missense_variant|MODERATE|ZMYND12|ZMYND12|transcript|NM_032257.5|protein_coding|8/8|c.1064G>T|p.Ser355Ile|1089/1529|1064/1098|355/365||,A|missense_variant|MODERATE|ZMYND12|ZMYND12|transcript|NM_001146192.1|protein_coding|7/7|c.734G>T|p.Ser245Ile|1162/1602|734/768|245/255||	no	0/1:23:69:28,40:0.5797
chr1	42433172	A	G	P;ANN=G|missense_variant|MODERATE|ZMYND12|ZMYND12|transcript|NM_032257.5|protein_coding|7/8|c.946T>C|p.Phe316Leu|971/1529|946/1098|316/365||,G|missense_variant|MODERATE|ZMYND12|ZMYND12|transcript|NM_001146192.1|protein_coding|6/7|c.616T>C|p.Phe206Leu|1044/1602|616/768|206/255||	no	1/1:30:45:0,45:1
chr1	42735863	G	A	P;ANN=A|missense_variant|MODERATE|CLDN19|CLDN19|transcript|NM_001185117.1|protein_coding|3/3|c.556C>T|p.Arg186Cys|747/3517|556/657|186/218||,A|3_prime_UTR_variant|MODIFIER|CLDN19|CLDN19|transcript|NM_001123395.2|protein_coding|4/4|c.*5C>T|||||5|,A|intron_variant|MODIFIER|CLDN19|CLDN19|transcript|NM_148960.3|protein_coding|4/4|c.626+15C>T||||||	no	0/1:22:74:40,34:0.4595
chr1	42747198	A	T	P;ANN=T|missense_variant|MODERATE|P3H1|P3H1|transcript|NM_001243246.1|protein_coding|14/14|c.2129T>A|p.Phe710Tyr|2242/3105|2129/2415|710/804||,T|intron_variant|MODIFIER|P3H1|P3H1|transcript|NM_001146289.1|protein_coding|14/14|c.2074+55T>A||||||,T|intron_variant|MODIFIER|P3H1|P3H1|transcript|NM_022356.4|protein_coding|14/14|c.2055+74T>A||||||	no	0/1:18:70:32,38:0.5429
chr1	42840282	C	T	P;ANN=T|missense_variant|MODERATE|ERMAP|ERMAP|transcript|NM_001017922.2|protein_coding|11/12|c.698C>T|p.Ala233Val|951/3440|698/1428|233/475||,T|missense_variant|MODERATE|ERMAP|ERMAP|transcript|NM_018538.3|protein_coding|10/11|c.698C>T|p.Ala233Val|864/3351|698/1428|233/475||	yes	0/1:28:40:17,23:0.575
chr1	43181660	G	A	P;ANN=A|missense_variant|MODERATE|CFAP57|CFAP57|transcript|NM_001195831.3|protein_coding|3/24|c.284G>A|p.Arg95Gln|430/4165|284/3852|95/1283||,A|missense_variant|MODERATE|CFAP57|CFAP57|transcript|NM_001167965.1|protein_coding|3/11|c.284G>A|p.Arg95Gln|427/3034|284/2097|95/698||,A|missense_variant|MODERATE|CFAP57|CFAP57|transcript|NM_152498.3|protein_coding|3/11|c.284G>A|p.Arg95Gln|430/3037|284/2097…	no	0/1:21:59:30,29:0.4915
chr1	43321648	G	A	P;ANN=A|missense_variant|MODERATE|TIE1|TIE1|transcript|NM_005424.5|protein_coding|22/23|c.3278G>A|p.Arg1093His|3368/3893|3278/3417|1093/1138||,A|missense_variant|MODERATE|TIE1|TIE1|transcript|NM_001253357.2|protein_coding|22/23|c.3143G>A|p.Arg1048His|3285/3810|3143/3282|1048/1093||	no	0/1:21:55:31,24:0.4364
chr1	43420823	C	T	P;ANN=T|missense_variant|MODERATE|SZT2|SZT2|transcript|NM_001365999.1|protein_coding|10/72|c.1336C>T|p.Pro446Ser|1406/14136|1336/10299|446/3432||,T|missense_variant|MODERATE|SZT2|SZT2|transcript|NM_015284.4|protein_coding|10/71|c.1336C>T|p.Pro446Ser|1406/13965|1336/10128|446/3375||	no	0/1:17:63:29,34:0.5397
chr1	43426518	G	A	P;ANN=A|missense_variant|MODERATE|SZT2|SZT2|transcript|NM_001365999.1|protein_coding|22/72|c.3194G>A|p.Arg1065Gln|3264/14136|3194/10299|1065/3432||,A|intron_variant|MODIFIER|SZT2|SZT2|transcript|NM_015284.4|protein_coding|21/70|c.3044-197G>A||||||	no	0/1:26:60:28,32:0.5333
chr1	43430655	T	TG	P;ANN=TG|frameshift_variant|HIGH|SZT2|SZT2|transcript|NM_001365999.1|protein_coding|32/72|c.4646dupG|p.Asp1550fs|4717/14136|4647/10299|1549/3432||INFO_REALIGN_3_PRIME,TG|frameshift_variant|HIGH|SZT2|SZT2|transcript|NM_015284.4|protein_coding|31/71|c.4475dupG|p.Asp1493fs|4546/13965|4476/10128|1492/3375||INFO_REALIGN_3_PRIME;LOF=(SZT2|SZT2|2|1.00)	yes	0/1:25:64:31,32:0.5
chr1	43453742	A	G	P;ANN=G|missense_variant|MODERATE|HYI|HYI|transcript|NM_001330526.2|protein_coding|1/9|c.52T>C|p.Ser18Pro|190/1295|52/909|18/302||,G|missense_variant|MODERATE|HYI|HYI|transcript|NM_031207.6|protein_coding|1/8|c.52T>C|p.Ser18Pro|190/1202|52/744|18/247||,G|missense_variant|MODERATE|HYI|HYI|transcript|NM_001190880.2|protein_coding|1/8|c.52T>C|p.Ser18Pro|248/1265|52/834|18/277||,G|missense_variant|MO…	no	1/1:33:33:0,33:1
chr1	43660291	CA	C	P;ANN=C|splice_acceptor_variant&intron_variant|HIGH|KDM4A|KDM4A|transcript|NM_014663.3|protein_coding|3/21|c.315-2delA||||||INFO_REALIGN_3_PRIME;LOF=(KDM4A|KDM4A|1|1.00)	no	0/1:27:67:36,31:0.4627
chr1	43671586	C	A	P;ANN=A|missense_variant|MODERATE|KDM4A|KDM4A|transcript|NM_014663.3|protein_coding|11/22|c.1445C>A|p.Ala482Glu|1588/4486|1445/3195|482/1064||	no	1/1:32:74:0,74:1
chr1	43824858	A	G	P;ANN=G|missense_variant|MODERATE|ST3GAL3|ST3GAL3|transcript|NM_001363573.2|protein_coding|5/11|c.337A>G|p.Thr113Ala|525/2122|337/996|113/331||,G|missense_variant|MODERATE|ST3GAL3|ST3GAL3|transcript|NM_174963.5|protein_coding|5/13|c.382A>G|p.Thr128Ala|570/2461|382/1335|128/444||,G|missense_variant|MODERATE|ST3GAL3|ST3GAL3|transcript|NM_174968.5|protein_coding|5/13|c.337A>G|p.Thr113Ala|525/2416|33…	no	0/1:25:62:33,29:0.4677
chr1	43935712	A	G	P;ANN=G|missense_variant|MODERATE|ARTN|ARTN|transcript|NM_001136215.2|protein_coding|2/4|c.56A>G|p.Gln19Arg|208/1314|56/687|19/228||,G|missense_variant|MODERATE|ARTN|ARTN|transcript|NM_057090.2|protein_coding|3/5|c.56A>G|p.Gln19Arg|838/1944|56/687|19/228||,G|missense_variant|MODERATE|ARTN|ARTN|transcript|NM_057091.3|protein_coding|3/5|c.56A>G|p.Gln19Arg|357/1439|56/663|19/220||,G|downstream_gene_…	no	1/1:35:60:0,60:1
chr1	43961173	A	G	P;ANN=G|missense_variant|MODERATE|IPO13|IPO13|transcript|NM_014652.4|protein_coding|14/20|c.2255A>G|p.His752Arg|2906/3883|2255/2892|752/963||	yes	0/1:20:80:45,34:0.425
chr1	44130707	CCAA	C	P;ANN=C|disruptive_inframe_deletion|MODERATE|KLF17|KLF17|transcript|NM_173484.4|protein_coding|3/4|c.1131_1133delCAA|p.Asn378del|1218/3157|1131/1170|377/389||INFO_REALIGN_3_PRIME	no	1/1:22:47:5,42:0.8936
chr1	44137834	C	T	P;ANN=T|missense_variant|MODERATE|KLF18|KLF18|transcript|NM_001358438.1|protein_coding|2/2|c.3146G>A|p.Arg1049His|3146/3159|3146/3159|1049/1052||,T|downstream_gene_variant|MODIFIER|KLF17|KLF17|transcript|NM_173484.4|protein_coding||c.*4597C>T|||||2697|	no	1/1:28:41:0,39:0.9512
chr1	44139048	T	C	P;ANN=C|missense_variant|MODERATE|KLF18|KLF18|transcript|NM_001358438.1|protein_coding|1/2|c.2584A>G|p.Asn862Asp|2584/3159|2584/3159|862/1052||,C|downstream_gene_variant|MODIFIER|KLF17|KLF17|transcript|NM_173484.4|protein_coding||c.*5811T>C|||||3911|	no	0/1:22:51:35,16:0.3137
chr1	44140520	T	C	P;ANN=C|missense_variant|MODERATE|KLF18|KLF18|transcript|NM_001358438.1|protein_coding|1/2|c.1112A>G|p.Gln371Arg|1112/3159|1112/3159|371/1052||	no	0/1:16:57:32,25:0.4386
chr1	44140582	C	T	P;ANN=T|missense_variant|MODERATE|KLF18|KLF18|transcript|NM_001358438.1|protein_coding|1/2|c.1050G>A|p.Met350Ile|1050/3159|1050/3159|350/1052||	no	1/1:17:41:3,38:0.9268
chr1	44140893	A	G	P;ANN=G|missense_variant|MODERATE|KLF18|KLF18|transcript|NM_001358438.1|protein_coding|1/2|c.739T>C|p.Phe247Leu|739/3159|739/3159|247/1052||	no	1/1:35:46:0,46:1
chr1	44219457	G	A	P;ANN=A|missense_variant|MODERATE|DMAP1|DMAP1|transcript|NM_001034023.2|protein_coding|8/11|c.958G>A|p.Val320Ile|1060/1561|958/1404|320/467||,A|missense_variant|MODERATE|DMAP1|DMAP1|transcript|NM_001034024.2|protein_coding|8/11|c.958G>A|p.Val320Ile|1020/1521|958/1404|320/467||,A|missense_variant|MODERATE|DMAP1|DMAP1|transcript|NM_019100.5|protein_coding|7/10|c.958G>A|p.Val320Ile|1241/1742|958/140…	yes	0/1:24:51:27,24:0.4706
chr1	44759326	A	C	P;ANN=C|missense_variant|MODERATE|KIF2C|KIF2C|transcript|NM_006845.4|protein_coding|14/21|c.1345A>C|p.Ile449Leu|1441/2861|1345/2178|449/725||,C|missense_variant|MODERATE|KIF2C|KIF2C|transcript|NM_001297655.2|protein_coding|13/20|c.1222A>C|p.Ile408Leu|1318/2738|1222/2055|408/684||,C|missense_variant|MODERATE|KIF2C|KIF2C|transcript|NM_001297656.2|protein_coding|13/20|c.1183A>C|p.Ile395Leu|1546/2966…	no	0/1:20:71:35,36:0.507
chr1	44784335	C	G	P;ANN=G|missense_variant|MODERATE|BEST4|BEST4|transcript|NM_153274.3|protein_coding|9/9|c.1297G>C|p.Val433Leu|1762/2512|1297/1422|433/473||	no	0/1:22:66:31,35:0.5303
chr1	44813692	G	A	P;ANN=A|missense_variant|MODERATE|BTBD19|BTBD19|transcript|NM_001136537.1|protein_coding|8/8|c.796G>A|p.Ala266Thr|1135/1572|796/876|266/291||	yes	0/1:12:56:39,16:0.2857
chr1	44941509	CT	C	P;ANN=C|frameshift_variant|HIGH|EIF2B3|EIF2B3|transcript|NM_020365.5|protein_coding|4/12|c.450delA|p.Ala151fs|562/1900|450/1359|150/452||,C|frameshift_variant|HIGH|EIF2B3|EIF2B3|transcript|NM_001261418.1|protein_coding|4/11|c.450delA|p.Ala151fs|689/1923|450/1206|150/401||,C|frameshift_variant|HIGH|EIF2B3|EIF2B3|transcript|NM_001166588.2|protein_coding|4/10|c.450delA|p.Ala151fs|689/1590|450/1239|1…	no	0/1:24:59:37,21:0.3559
chr1	45499668	T	C	P;ANN=C|splice_acceptor_variant&intron_variant|HIGH|CCDC163|CCDC163|transcript|NR_152413.2|pseudogene|1/6|n.144-2A>G||||||,C|5_prime_UTR_premature_start_codon_gain_variant|LOW|CCDC163|CCDC163|transcript|NM_001358407.2|protein_coding|1/5|c.-59A>G||||||,C|5_prime_UTR_premature_start_codon_gain_variant|LOW|CCDC163|CCDC163|transcript|NM_001102601.3|protein_coding|1/5|c.-59A>G||||||,C|5_prime_UTR_prem…	no	1/1:27:49:0,49:1
chr1	45620405	C	T	P;ANN=T|missense_variant|MODERATE|CCDC17|CCDC17|transcript|NM_001114938.3|protein_coding|13/13|c.1739G>A|p.Ser580Asn|1884/2245|1739/1869|580/622||,T|missense_variant|MODERATE|CCDC17|CCDC17|transcript|NM_001190182.2|protein_coding|13/13|c.1712G>A|p.Ser571Asn|1857/2218|1712/1842|571/613||,T|downstream_gene_variant|MODIFIER|NASP|NASP|transcript|NM_002482.4|protein_coding||c.*2264C>T|||||1512|,T|down…	no	1/1:33:54:0,54:1
chr1	45621905	G	A	P;ANN=A|missense_variant|MODERATE|CCDC17|CCDC17|transcript|NM_001114938.3|protein_coding|8/13|c.1058C>T|p.Pro353Leu|1203/2245|1058/1869|353/622||,A|missense_variant|MODERATE|CCDC17|CCDC17|transcript|NM_001190182.2|protein_coding|8/13|c.1031C>T|p.Pro344Leu|1176/2218|1031/1842|344/613||,A|downstream_gene_variant|MODIFIER|NASP|NASP|transcript|NM_002482.4|protein_coding||c.*3764G>A|||||3012|,A|downst…	no	1/1:30:61:0,61:1
chr1	45622567	G	A	P;ANN=A|missense_variant|MODERATE|CCDC17|CCDC17|transcript|NM_001114938.3|protein_coding|6/13|c.841C>T|p.Arg281Trp|986/2245|841/1869|281/622||,A|missense_variant|MODERATE|CCDC17|CCDC17|transcript|NM_001190182.2|protein_coding|6/13|c.814C>T|p.Arg272Trp|959/2218|814/1842|272/613||,A|downstream_gene_variant|MODIFIER|NASP|NASP|transcript|NM_002482.4|protein_coding||c.*4426G>A|||||3674|,A|downstream_g…	no	0/1:20:59:31,26:0.4407
chr1	45932269	A	G	P;ANN=G|missense_variant|MODERATE|MAST2|MAST2|transcript|NM_001324321.1|protein_coding|3/29|c.13A>G|p.Lys5Glu|871/5851|13/4935|5/1644||,G|intron_variant|MODIFIER|MAST2|MAST2|transcript|NM_001324320.1|protein_coding|4/29|c.501-27117A>G||||||,G|intron_variant|MODIFIER|MAST2|MAST2|transcript|NM_015112.3|protein_coding|4/28|c.501-27117A>G||||||,G|intron_variant|MODIFIER|MAST2|MAST2|transcript|NM_0013…	no	1/1:31:33:0,33:1
chr1	46010915	T	G	P;ANN=G|missense_variant|MODERATE|MAST2|MAST2|transcript|NM_001324320.1|protein_coding|11/30|c.1185T>G|p.Asp395Glu|1474/5765|1185/5418|395/1805||,G|missense_variant|MODERATE|MAST2|MAST2|transcript|NM_015112.3|protein_coding|10/29|c.1164T>G|p.Asp388Glu|1448/5737|1164/5397|388/1798||,G|missense_variant|MODERATE|MAST2|MAST2|transcript|NM_001319245.1|protein_coding|10/29|c.1164T>G|p.Asp388Glu|1447/57…	no	1/1:31:55:0,55:1
chr1	46027788	T	G	P;ANN=G|missense_variant|MODERATE|MAST2|MAST2|transcript|NM_001324320.1|protein_coding|18/30|c.1998T>G|p.Ile666Met|2287/5765|1998/5418|666/1805||,G|missense_variant|MODERATE|MAST2|MAST2|transcript|NM_015112.3|protein_coding|17/29|c.1977T>G|p.Ile659Met|2261/5737|1977/5397|659/1798||,G|missense_variant|MODERATE|MAST2|MAST2|transcript|NM_001319245.1|protein_coding|17/29|c.1977T>G|p.Ile659Met|2260/57…	no	1/1:33:64:0,64:1
chr1	46055887	A	T	P;ANN=T|missense_variant|MODERATE|PIK3R3|PIK3R3|transcript|NM_001303428.1|protein_coding|8/11|c.900T>A|p.Asn300Lys|950/5020|900/1437|300/478||,T|missense_variant|MODERATE|LOC110117498-PIK3R3|LOC110117498-PIK3R3|transcript|NM_001303427.2|protein_coding|7/10|c.987T>A|p.Asn329Lys|1004/5074|987/1524|329/507||,T|missense_variant|MODERATE|PIK3R3|PIK3R3|transcript|NM_001328651.1|protein_coding|7/10|c.71…	no	1/1:34:31:0,31:1
chr1	46189486	T	C	P;ANN=C|missense_variant&splice_region_variant|MODERATE|POMGNT1|POMGNT1|transcript|NM_001243766.1|protein_coding|21/23|c.1867A>G|p.Met623Val|2518/2936|1867/2247|623/748||,C|missense_variant|MODERATE|POMGNT1|POMGNT1|transcript|NM_001290129.1|protein_coding|20/22|c.1801A>G|p.Met601Val|1939/2383|1801/1917|601/638||,C|missense_variant|MODERATE|POMGNT1|POMGNT1|transcript|NM_001290130.1|protein_coding|…	no	1/1:36:50:0,50:1
chr1	46203604	A	C	P;ANN=C|missense_variant|MODERATE|LURAP1|LURAP1|transcript|NM_001013615.3|protein_coding|1/2|c.178A>C|p.Met60Leu|271/1849|178/720|60/239||,C|intron_variant|MODIFIER|POMGNT1|POMGNT1|transcript|NM_001243766.1|protein_coding|1/22|c.-50-5733T>G||||||	no	1/1:31:71:0,71:1
chr1	46344858	A	G	P;ANN=G|missense_variant|MODERATE|NSUN4|NSUN4|transcript|NM_199044.3|protein_coding|2/6|c.151A>G|p.Thr51Ala|801/5111|151/1155|51/384||,G|missense_variant|MODERATE|NSUN4|NSUN4|transcript|NM_001256127.2|protein_coding|2/6|c.4A>G|p.Thr2Ala|746/5056|4/1008|2/335||,G|missense_variant|MODERATE|NSUN4|NSUN4|transcript|NM_001256128.2|protein_coding|2/6|c.4A>G|p.Thr2Ala|378/4688|4/1008|2/335||,G|non_coding…	no	1/1:25:58:0,58:1
chr1	46352936	G	A	P;ANN=A|missense_variant|MODERATE|NSUN4|NSUN4|transcript|NM_199044.3|protein_coding|4/6|c.661G>A|p.Val221Met|1311/5111|661/1155|221/384||,A|missense_variant|MODERATE|NSUN4|NSUN4|transcript|NM_001256127.2|protein_coding|4/6|c.514G>A|p.Val172Met|1256/5056|514/1008|172/335||,A|missense_variant|MODERATE|NSUN4|NSUN4|transcript|NM_001256128.2|protein_coding|4/6|c.514G>A|p.Val172Met|888/4688|514/1008|17…	yes	0/1:19:58:26,32:0.5517
chr1	46405089	C	A	P;ANN=A|missense_variant|MODERATE|FAAH|FAAH|transcript|NM_001441.3|protein_coding|3/15|c.385C>A|p.Pro129Thr|417/2042|385/1740|129/579||	no	0/1:29:55:25,30:0.5455
chr1	46406289	C	T	P;ANN=T|missense_variant|MODERATE|FAAH|FAAH|transcript|NM_001441.3|protein_coding|7/15|c.872C>T|p.Ala291Val|904/2042|872/1740|291/579||	yes	0/1:24:80:37,43:0.5375
chr1	46562690	C	T	P;ANN=T|missense_variant|MODERATE|MKNK1|MKNK1|transcript|NM_003684.7|protein_coding|11/14|c.886G>A|p.Asp296Asn|1140/2784|886/1362|296/453||,T|missense_variant|MODERATE|MKNK1|MKNK1|transcript|NM_001135553.4|protein_coding|10/13|c.763G>A|p.Asp255Asn|1017/2661|763/1239|255/412||,T|missense_variant|MODERATE|MKNK1|MKNK1|transcript|NM_198973.5|protein_coding|10/12|c.763G>A|p.Asp255Asn|975/2575|763/1008…	no	0/1:16:61:24,36:0.5902
chr1	46614993	C	T	P;ANN=T|missense_variant|MODERATE|MOB3C|MOB3C|transcript|NM_145279.4|protein_coding|1/4|c.84G>A|p.Met28Ile|141/2804|84/807|28/268||,T|intron_variant|MODIFIER|MOB3C|MOB3C|transcript|NM_201403.2|protein_coding|1/3|c.-50-1622G>A||||||	no	0/1:9:34:14,20:0.5882
chr1	46615007	G	A	P;ANN=A|stop_gained|HIGH|MOB3C|MOB3C|transcript|NM_145279.4|protein_coding|1/4|c.70C>T|p.Arg24*|127/2804|70/807|24/268||,A|intron_variant|MODIFIER|MOB3C|MOB3C|transcript|NM_201403.2|protein_coding|1/3|c.-50-1636C>T||||||;LOF=(MOB3C|MOB3C|2|0.50);NMD=(MOB3C|MOB3C|2|0.50)	no	0/1:18:49:21,28:0.5714
chr1	46615069	C	T	P;ANN=T|missense_variant|MODERATE|MOB3C|MOB3C|transcript|NM_145279.4|protein_coding|1/4|c.8G>A|p.Arg3His|65/2804|8/807|3/268||,T|intron_variant|MODIFIER|MOB3C|MOB3C|transcript|NM_201403.2|protein_coding|1/3|c.-51+1642G>A||||||	no	0/1:25:61:36,25:0.4098
chr1	46668139	T	C	P;ANN=C|missense_variant|MODERATE|ATPAF1|ATPAF1|transcript|NM_022745.4|protein_coding|1/9|c.253A>G|p.Ser85Gly|289/1829|253/1056|85/351||,C|missense_variant|MODERATE|ATPAF1|ATPAF1|transcript|NM_001042546.2|protein_coding|1/7|c.253A>G|p.Ser85Gly|289/1625|253/852|85/283||,C|upstream_gene_variant|MODIFIER|TEX38|TEX38|transcript|NM_001145474.4|protein_coding||c.-3796T>C|||||3715|,C|upstream_gene_varia…	no	1/1:25:58:0,57:0.9828
chr1	46815074	GAT	G	P;ANN=G|frameshift_variant&splice_region_variant|HIGH|CYP4B1|CYP4B1|transcript|NM_001099772.2|protein_coding|8/12|c.884_885delAT|p.Asp295fs|920/2174|884/1539|295/512||,G|frameshift_variant&splice_region_variant|HIGH|CYP4B1|CYP4B1|transcript|NM_000779.4|protein_coding|8/12|c.881_882delAT|p.Asp294fs|917/2171|881/1536|294/511||,G|frameshift_variant&splice_region_variant|HIGH|CYP4B1|CYP4B1|transcript…	no	0/1:21:34:22,12:0.3529
chr1	46815187	G	A	P;ANN=A|missense_variant|MODERATE|CYP4B1|CYP4B1|transcript|NM_001099772.2|protein_coding|8/12|c.996G>A|p.Met332Ile|1032/2174|996/1539|332/512||,A|missense_variant|MODERATE|CYP4B1|CYP4B1|transcript|NM_000779.4|protein_coding|8/12|c.993G>A|p.Met331Ile|1029/2171|993/1536|331/511||,A|missense_variant|MODERATE|CYP4B1|CYP4B1|transcript|NM_001319161.2|protein_coding|7/11|c.951G>A|p.Met317Ile|987/2129|95…	no	0/1:24:50:24,26:0.52
chr1	46815212	C	T	P;ANN=T|missense_variant|MODERATE|CYP4B1|CYP4B1|transcript|NM_001099772.2|protein_coding|8/12|c.1021C>T|p.Arg341Cys|1057/2174|1021/1539|341/512||,T|missense_variant|MODERATE|CYP4B1|CYP4B1|transcript|NM_000779.4|protein_coding|8/12|c.1018C>T|p.Arg340Cys|1054/2171|1018/1536|340/511||,T|missense_variant|MODERATE|CYP4B1|CYP4B1|transcript|NM_001319161.2|protein_coding|7/11|c.976C>T|p.Arg326Cys|1012/21…	no	0/1:22:53:31,22:0.4151
chr1	46817100	C	T	P;ANN=T|missense_variant|MODERATE|CYP4B1|CYP4B1|transcript|NM_001099772.2|protein_coding|9/12|c.1126C>T|p.Arg376Cys|1162/2174|1126/1539|376/512||,T|missense_variant|MODERATE|CYP4B1|CYP4B1|transcript|NM_000779.4|protein_coding|9/12|c.1123C>T|p.Arg375Cys|1159/2171|1123/1536|375/511||,T|missense_variant|MODERATE|CYP4B1|CYP4B1|transcript|NM_001319161.2|protein_coding|8/11|c.1081C>T|p.Arg361Cys|1117/2…	no	0/1:22:49:28,21:0.4286
chr1	47141609	C	T	P;ANN=T|missense_variant|MODERATE|CYP4A22|CYP4A22|transcript|NM_001010969.4|protein_coding|3/12|c.376C>T|p.Arg126Trp|421/2535|376/1560|126/519||,T|missense_variant|MODERATE|CYP4A22|CYP4A22|transcript|NM_001308102.1|protein_coding|3/9|c.376C>T|p.Arg126Trp|437/2459|376/1074|126/357||	no	0/1:24:48:21,27:0.5625
chr1	47142113	G	A	P;ANN=A|missense_variant|MODERATE|CYP4A22|CYP4A22|transcript|NM_001010969.4|protein_coding|4/12|c.388G>A|p.Gly130Ser|433/2535|388/1560|130/519||,A|missense_variant|MODERATE|CYP4A22|CYP4A22|transcript|NM_001308102.1|protein_coding|4/9|c.388G>A|p.Gly130Ser|449/2459|388/1074|130/357||	no	0/1:24:69:28,41:0.5942
chr1	47142179	A	T	P;ANN=T|missense_variant|MODERATE|CYP4A22|CYP4A22|transcript|NM_001010969.4|protein_coding|4/12|c.454A>T|p.Asn152Tyr|499/2535|454/1560|152/519||,T|missense_variant|MODERATE|CYP4A22|CYP4A22|transcript|NM_001308102.1|protein_coding|4/9|c.454A>T|p.Asn152Tyr|515/2459|454/1074|152/357||	no	0/1:23:60:28,32:0.5333
chr1	47143311	G	T	P;ANN=T|missense_variant|MODERATE|CYP4A22|CYP4A22|transcript|NM_001010969.4|protein_coding|5/12|c.553G>T|p.Val185Phe|598/2535|553/1560|185/519||,T|missense_variant|MODERATE|CYP4A22|CYP4A22|transcript|NM_001308102.1|protein_coding|5/9|c.553G>T|p.Val185Phe|614/2459|553/1074|185/357||	no	0/1:25:65:26,39:0.6
chr1	47143817	T	C	P;ANN=C|missense_variant|MODERATE|CYP4A22|CYP4A22|transcript|NM_001010969.4|protein_coding|6/12|c.691T>C|p.Cys231Arg|736/2535|691/1560|231/519||,C|intron_variant|MODIFIER|CYP4A22|CYP4A22|transcript|NM_001308102.1|protein_coding|5/8|c.635+424T>C||||||	no	0/1:26:58:29,29:0.5
chr1	47145926	T	C	P;ANN=C|missense_variant|MODERATE|CYP4A22|CYP4A22|transcript|NM_001010969.4|protein_coding|10/12|c.1283T>C|p.Leu428Pro|1328/2535|1283/1560|428/519||,C|missense_variant|MODERATE|CYP4A22|CYP4A22|transcript|NM_001308102.1|protein_coding|8/9|c.989T>C|p.Leu330Pro|1050/2459|989/1074|330/357||	no	0/1:18:56:23,33:0.5893
chr1	47230909	C	A	P;ANN=A|splice_donor_variant&intron_variant|HIGH|TAL1|TAL1|transcript|NM_001290404.1|protein_coding|2/5|c.-158+1G>T||||||,A|intron_variant|MODIFIER|TAL1|TAL1|transcript|NM_001287347.2|protein_coding|1/4|c.-158+748G>T||||||,A|intron_variant|MODIFIER|TAL1|TAL1|transcript|NM_001290405.1|protein_coding|1/4|c.-158+939G>T||||||,A|intron_variant|MODIFIER|TAL1|TAL1|transcript|NM_001290403.1|protein_codin…	no	0/1:26:36:20,16:0.4444
chr1	47251636	AT	A	P;ANN=A|frameshift_variant|HIGH|STIL|STIL|transcript|NM_001048166.1|protein_coding|17/17|c.3366delA|p.Lys1122fs|3521/5019|3366/3867|1122/1288||,A|frameshift_variant|HIGH|STIL|STIL|transcript|NM_001282936.1|protein_coding|18/18|c.3363delA|p.Lys1121fs|3727/5225|3363/3864|1121/1287||,A|frameshift_variant|HIGH|STIL|STIL|transcript|NM_001282937.1|protein_coding|18/18|c.3312delA|p.Lys1104fs|3676/5174|3…	no	0/1:22:47:20,26:0.5532
chr1	47302242	G	A	P;ANN=A|missense_variant|MODERATE|STIL|STIL|transcript|NM_001048166.1|protein_coding|4/17|c.257C>T|p.Ala86Val|412/5019|257/3867|86/1288||,A|missense_variant|MODERATE|STIL|STIL|transcript|NM_001282936.1|protein_coding|5/18|c.257C>T|p.Ala86Val|621/5225|257/3864|86/1287||,A|missense_variant|MODERATE|STIL|STIL|transcript|NM_001282937.1|protein_coding|5/18|c.257C>T|p.Ala86Val|621/5174|257/3813|86/1270…	no	0/1:21:50:28,22:0.44
chr1	47333967	G	C	P;ANN=C|missense_variant|MODERATE|CMPK1|CMPK1|transcript|NM_016308.3|protein_coding|1/6|c.22G>C|p.Gly8Arg|178/2937|22/687|8/228||,C|missense_variant|MODERATE|CMPK1|CMPK1|transcript|NM_001136140.2|protein_coding|1/5|c.22G>C|p.Gly8Arg|178/2790|22/540|8/179||,C|5_prime_UTR_variant|MODIFIER|CMPK1|CMPK1|transcript|NM_001366135.1|protein_coding|1/6|c.-75G>C|||||75|,C|non_coding_transcript_exon_variant|…	no	0/1:5:36:19,17:0.4722
chr1	47439237	G	C	P;ANN=C|missense_variant|MODERATE|FOXD2|FOXD2|transcript|NM_004474.4|protein_coding|1/1|c.1102G>C|p.Ala368Pro|1194/2648|1102/1488|368/495||,C|upstream_gene_variant|MODIFIER|LINC01389|LINC01389|transcript|NR_126355.1|pseudogene||n.-1920C>G|||||1920|,C|upstream_gene_variant|MODIFIER|FOXD2-AS1|FOXD2-AS1|transcript|NR_026878.1|pseudogene||n.-4596C>G|||||4596|	no	1/1:19:18:0,18:1
chr1	47775389	G	A	P;ANN=A|missense_variant|MODERATE|TRABD2B|TRABD2B|transcript|NM_001194986.2|protein_coding|6/7|c.1130C>T|p.Pro377Leu|1726/7524|1130/1554|377/517||	no	0/1:22:46:24,22:0.4783
chr1	48232061	T	G	P;ANN=G|missense_variant|MODERATE|SLC5A9|SLC5A9|transcript|NM_001135181.2|protein_coding|8/15|c.882T>G|p.Ile294Met|903/3237|882/2121|294/706||,G|missense_variant|MODERATE|SLC5A9|SLC5A9|transcript|NM_001011547.3|protein_coding|7/14|c.807T>G|p.Ile269Met|828/3162|807/2046|269/681||	no	1/1:30:59:0,59:1
chr1	48399596	G	C	P;ANN=C|missense_variant|MODERATE|SPATA6|SPATA6|transcript|NM_019073.4|protein_coding|7/13|c.535C>G|p.Leu179Val|731/5003|535/1467|179/488||,C|missense_variant|MODERATE|SPATA6|SPATA6|transcript|NM_001286239.1|protein_coding|6/12|c.493C>G|p.Leu165Val|693/4966|493/1425|165/474||,C|missense_variant|MODERATE|SPATA6|SPATA6|transcript|NM_001286238.2|protein_coding|7/13|c.535C>G|p.Leu179Val|731/4955|535/…	yes	0/1:21:30:14,16:0.5333
chr1	50200843	C	T	P;ANN=T|missense_variant|MODERATE|ELAVL4|ELAVL4|transcript|NM_001324208.2|protein_coding|7/7|c.817C>T|p.Pro273Ser|927/3856|817/1152|273/383||,T|missense_variant|MODERATE|ELAVL4|ELAVL4|transcript|NM_021952.5|protein_coding|7/7|c.808C>T|p.Pro270Ser|1078/4007|808/1143|270/380||,T|missense_variant|MODERATE|ELAVL4|ELAVL4|transcript|NM_001324213.2|protein_coding|7/7|c.823C>T|p.Pro275Ser|931/3860|823/11…	no	1/1:25:31:0,30:0.9677
chr1	50421028	G	A	P;ANN=A|missense_variant|MODERATE|DMRTA2|DMRTA2|transcript|NM_032110.3|protein_coding|2/3|c.509C>T|p.Ala170Val|845/3080|509/1629|170/542||	no	0/1:22:55:31,22:0.4
chr1	52389289	G	A	P;ANN=A|missense_variant|MODERATE|ORC1|ORC1|transcript|NM_001190818.1|protein_coding|7/17|c.1115C>T|p.Ala372Val|1343/3166|1115/2586|372/861||,A|missense_variant|MODERATE|ORC1|ORC1|transcript|NM_004153.4|protein_coding|7/17|c.1115C>T|p.Ala372Val|1298/3121|1115/2586|372/861||,A|missense_variant|MODERATE|ORC1|ORC1|transcript|NM_001190819.1|protein_coding|7/17|c.1115C>T|p.Ala372Val|1346/3154|1115/257…	no	0/1:22:40:25,15:0.375
chr1	52526107	AT	A	P;ANN=A|frameshift_variant|HIGH|TUT4|TUT4|transcript|NM_001009881.3|protein_coding|2/30|c.173delA|p.Asn58fs|428/5852|173/4938|58/1645||,A|frameshift_variant|HIGH|TUT4|TUT4|transcript|NM_015269.2|protein_coding|2/30|c.173delA|p.Asn58fs|426/5847|173/4935|58/1644||	no	0/1:26:38:20,18:0.4737
chr1	52687760	T	C	P;ANN=C|missense_variant|MODERATE|COA7|COA7|transcript|NM_023077.3|protein_coding|3/3|c.656A>G|p.Lys219Arg|677/3988|656/696|219/231||	no	0/1:21:67:36,30:0.4478
chr1	52854602	G	T	P;ANN=T|missense_variant|MODERATE|ZYG11A|ZYG11A|transcript|NM_001004339.3|protein_coding|2/14|c.228G>T|p.Glu76Asp|352/4442|228/2280|76/759||,T|5_prime_UTR_variant|MODIFIER|ZYG11A|ZYG11A|transcript|NM_001307931.2|protein_coding|2/13|c.-47G>T|||||6147|	no	0/1:23:48:23,25:0.5208
chr1	53070117	C	T	P;ANN=T|missense_variant|MODERATE|PODN|PODN|transcript|NM_001199080.4|protein_coding|4/13|c.262C>T|p.Arg88Cys|659/3247|262/1842|88/613||,T|missense_variant|MODERATE|PODN|PODN|transcript|NM_001199081.3|protein_coding|3/12|c.262C>T|p.Arg88Cys|469/3058|262/1842|88/613||,T|missense_variant|MODERATE|PODN|PODN|transcript|NM_153703.5|protein_coding|2/11|c.262C>T|p.Arg88Cys|413/3002|262/1842|88/613||	no	0/1:19:58:27,29:0.5
chr1	53078925	T	C	P;ANN=C|missense_variant|MODERATE|PODN|PODN|transcript|NM_001199080.4|protein_coding|10/13|c.1415T>C|p.Val472Ala|1812/3247|1415/1842|472/613||,C|missense_variant|MODERATE|PODN|PODN|transcript|NM_001199081.3|protein_coding|9/12|c.1415T>C|p.Val472Ala|1622/3058|1415/1842|472/613||,C|missense_variant|MODERATE|PODN|PODN|transcript|NM_153703.5|protein_coding|8/11|c.1415T>C|p.Val472Ala|1566/3002|1415/18…	no	1/1:32:55:1,53:0.9636
chr1	53088082	T	C	P;ANN=C|missense_variant|MODERATE|SLC1A7|SLC1A7|transcript|NM_001287595.2|protein_coding|11/11|c.1787A>G|p.Gln596Arg|1976/2875|1787/1860|596/619||,C|missense_variant|MODERATE|SLC1A7|SLC1A7|transcript|NM_006671.6|protein_coding|11/11|c.1610A>G|p.Gln537Arg|1799/2698|1610/1683|537/560||,C|synonymous_variant|LOW|SLC1A7|SLC1A7|transcript|NM_001287597.2|protein_coding|10/10|c.1413A>G|p.Ala471Ala|1602/2…	no	1/1:32:66:0,66:1
chr1	53092597	C	T	P;ANN=T|missense_variant|MODERATE|SLC1A7|SLC1A7|transcript|NM_001287595.2|protein_coding|7/11|c.988G>A|p.Gly330Ser|1177/2875|988/1860|330/619||,T|missense_variant|MODERATE|SLC1A7|SLC1A7|transcript|NM_001287597.2|protein_coding|6/10|c.772G>A|p.Gly258Ser|961/2501|772/1419|258/472||,T|missense_variant|MODERATE|SLC1A7|SLC1A7|transcript|NM_006671.6|protein_coding|7/11|c.988G>A|p.Gly330Ser|1177/2698|98…	yes	0/1:21:57:26,31:0.5439
chr1	53210776	G	A	P;ANN=A|missense_variant|MODERATE|CPT2|CPT2|transcript|NM_000098.3|protein_coding|4/5|c.1102G>A|p.Val368Ile|1222/2699|1102/1977|368/658||,A|missense_variant|MODERATE|CPT2|CPT2|transcript|NM_001330589.2|protein_coding|4/5|c.1102G>A|p.Val368Ile|1222/2630|1102/1908|368/635||,A|downstream_gene_variant|MODIFIER|CZIB|CZIB|transcript|NM_017887.3|protein_coding||c.*3883C>T|||||3324|,A|downstream_gene_var…	no	0/1:24:63:34,29:0.4603
chr1	53213557	A	G	P;ANN=G|missense_variant|MODERATE|CPT2|CPT2|transcript|NM_000098.3|protein_coding|5/5|c.1939A>G|p.Met647Val|2059/2699|1939/1977|647/658||,G|missense_variant|MODERATE|CPT2|CPT2|transcript|NM_001330589.2|protein_coding|5/5|c.1870A>G|p.Met624Val|1990/2630|1870/1908|624/635||,G|downstream_gene_variant|MODIFIER|CZIB|CZIB|transcript|NM_017887.3|protein_coding||c.*1102T>C|||||543|,G|downstream_gene_vari…	no	0/1:23:71:33,38:0.5352
chr1	53326979	A	C	P;ANN=C|missense_variant|MODERATE|LRP8|LRP8|transcript|NM_004631.5|protein_coding|2/19|c.138T>G|p.Asp46Glu|296/7698|138/2892|46/963||,C|missense_variant|MODERATE|LRP8|LRP8|transcript|NM_001018054.3|protein_coding|2/18|c.138T>G|p.Asp46Glu|296/7521|138/2715|46/904||,C|missense_variant|MODERATE|LRP8|LRP8|transcript|NM_017522.5|protein_coding|2/16|c.138T>G|p.Asp46Glu|296/6909|138/2103|46/700||,C|miss…	no	1/1:29:64:0,64:1
chr1	53594343	G	C	P;ANN=C|missense_variant|MODERATE|GLIS1|GLIS1|transcript|NM_001367484.1|protein_coding|4/11|c.1085C>G|p.Ala362Gly|1187/2870|1085/2388|362/795||,C|missense_variant|MODERATE|GLIS1|GLIS1|transcript|NM_147193.2|protein_coding|3/10|c.560C>G|p.Ala187Gly|1127/2816|560/1863|187/620||	no	0/1:25:67:35,32:0.4776
chr1	53600105	C	T	P;ANN=T|missense_variant|MODERATE|GLIS1|GLIS1|transcript|NM_001367484.1|protein_coding|3/11|c.433G>A|p.Asp145Asn|535/2870|433/2388|145/795||,T|5_prime_UTR_variant|MODIFIER|GLIS1|GLIS1|transcript|NM_147193.2|protein_coding|2/10|c.-93G>A|||||5203|	no	1/1:37:50:0,50:1
chr1	53600158	G	T	P;ANN=T|missense_variant|MODERATE|GLIS1|GLIS1|transcript|NM_001367484.1|protein_coding|3/11|c.380C>A|p.Pro127Gln|482/2870|380/2388|127/795||,T|5_prime_UTR_variant|MODIFIER|GLIS1|GLIS1|transcript|NM_147193.2|protein_coding|2/10|c.-146C>A|||||5256|	no	1/1:33:58:0,58:1
chr1	53600251	G	A	P;ANN=A|missense_variant|MODERATE|GLIS1|GLIS1|transcript|NM_001367484.1|protein_coding|3/11|c.287C>T|p.Pro96Leu|389/2870|287/2388|96/795||,A|5_prime_UTR_premature_start_codon_gain_variant|LOW|GLIS1|GLIS1|transcript|NM_147193.2|protein_coding|2/10|c.-239C>T||||||,A|5_prime_UTR_variant|MODIFIER|GLIS1|GLIS1|transcript|NM_147193.2|protein_coding|2/10|c.-239C>T|||||5349|	no	1/1:31:54:1,53:0.9815
chr1	53825923	C	A	P;ANN=A|missense_variant|MODERATE|NDC1|NDC1|transcript|NM_018087.5|protein_coding|5/18|c.469G>T|p.Ala157Ser|504/4549|469/2025|157/674||,A|missense_variant|MODERATE|NDC1|NDC1|transcript|NM_001168551.2|protein_coding|5/18|c.349G>T|p.Ala117Ser|384/4429|349/1905|117/634||,A|non_coding_transcript_exon_variant|MODIFIER|NDC1|NDC1|transcript|NR_033142.2|pseudogene|4/17|n.383G>T||||||	yes	0/1:22:51:31,20:0.3922
chr1	54136674	G	A	P;ANN=A|missense_variant|MODERATE|CDCP2|CDCP2|transcript|NM_001353655.1|protein_coding|6/7|c.1252C>T|p.Leu418Phe|1422/2041|1252/1623|418/540||,A|downstream_gene_variant|MODIFIER|CDCP2|CDCP2|transcript|NM_201546.4|protein_coding||c.*2846C>T|||||2321|	no	1/1:30:57:0,57:1
chr1	54139646	G	GC	P;ANN=GC|frameshift_variant|HIGH|CDCP2|CDCP2|transcript|NM_201546.4|protein_coding|5/5|c.1223_1224insG|p.Met409fs|1393/2045|1223/1350|408/449||,GC|intron_variant|MODIFIER|CDCP2|CDCP2|transcript|NM_001353655.1|protein_coding|5/6|c.1117+106_1117+107insG||||||;LOF=(CDCP2|CDCP2|2|0.50)	no	1/1:26:58:8,48:0.8276
chr1	54141131	C	T	P;ANN=T|missense_variant|MODERATE|CDCP2|CDCP2|transcript|NM_001353655.1|protein_coding|4/7|c.730G>A|p.Gly244Arg|900/2041|730/1623|244/540||,T|missense_variant|MODERATE|CDCP2|CDCP2|transcript|NM_201546.4|protein_coding|4/5|c.730G>A|p.Gly244Arg|900/2045|730/1350|244/449||	no	1/1:30:49:0,49:1
chr1	54195477	C	T	P;ANN=T|missense_variant|MODERATE|CYB5RL|CYB5RL|transcript|NM_001031672.4|protein_coding|3/8|c.140G>A|p.Arg47Lys|417/6186|140/948|47/315||,T|missense_variant|MODERATE|CYB5RL|CYB5RL|transcript|NM_001353353.2|protein_coding|3/6|c.140G>A|p.Arg47Lys|417/5949|140/711|47/236||,T|missense_variant|MODERATE|CYB5RL|CYB5RL|transcript|NM_001353356.1|protein_coding|3/4|c.140G>A|p.Arg47Lys|488/892|140/417|47/1…	no	0/1:22:28:16,12:0.4286
chr1	54216247	G	C	P;ANN=C|missense_variant|MODERATE|MRPL37|MRPL37|transcript|NM_001330602.1|protein_coding|6/7|c.1097G>C|p.Cys366Ser|1174/1636|1097/1452|366/483||,C|missense_variant|MODERATE|MRPL37|MRPL37|transcript|NM_016491.3|protein_coding|6/7|c.1097G>C|p.Cys366Ser|1174/1483|1097/1272|366/423||	no	1/1:33:57:0,57:1
chr1	54225281	T	C	P;ANN=C|missense_variant|MODERATE|MRPL37|MRPL37|transcript|NM_001330602.1|protein_coding|7/7|c.1351T>C|p.Phe451Leu|1428/1636|1351/1452|451/483||,C|downstream_gene_variant|MODIFIER|SSBP3|SSBP3|transcript|NM_145716.4|protein_coding||c.*1850A>G|||||151|,C|downstream_gene_variant|MODIFIER|SSBP3|SSBP3|transcript|NM_001009955.4|protein_coding||c.*1850A>G|||||151|,C|downstream_gene_variant|MODIFIER|SSBP…	no	0/1:25:46:24,22:0.4783
chr1	54609779	G	A	P;ANN=A|missense_variant|MODERATE|FAM151A|FAM151A|transcript|NM_176782.3|protein_coding|8/8|c.1247C>T|p.Ala416Val|1377/1975|1247/1758|416/585||,A|3_prime_UTR_variant|MODIFIER|ACOT11|ACOT11|transcript|NM_147161.4|protein_coding|16/16|c.*667G>A|||||667|,A|intron_variant|MODIFIER|ACOT11|ACOT11|transcript|NM_015547.4|protein_coding|15/16|c.1629+1711G>A||||||	no	0/1:26:42:18,24:0.5714
chr1	54653471	A	G	P;ANN=G|missense_variant|MODERATE|MROH7|MROH7|transcript|NM_001039464.4|protein_coding|3/24|c.545A>G|p.His182Arg|837/4343|545/3972|182/1323||,G|intron_variant|MODIFIER|MROH7|MROH7|transcript|NM_001291332.1|protein_coding|1/21|c.-214+11503A>G||||||,G|non_coding_transcript_exon_variant|MODIFIER|MROH7-TTC4|MROH7-TTC4|transcript|NR_037639.2|pseudogene|3/33|n.988A>G||||||,G|non_coding_transcript_exon_…	no	1/1:38:56:0,56:1
chr1	54653873	A	G	P;ANN=G|missense_variant|MODERATE|MROH7|MROH7|transcript|NM_001039464.4|protein_coding|3/24|c.947A>G|p.Glu316Gly|1239/4343|947/3972|316/1323||,G|intron_variant|MODIFIER|MROH7|MROH7|transcript|NM_001291332.1|protein_coding|1/21|c.-213-11294A>G||||||,G|non_coding_transcript_exon_variant|MODIFIER|MROH7-TTC4|MROH7-TTC4|transcript|NR_037639.2|pseudogene|3/33|n.1390A>G||||||,G|non_coding_transcript_exo…	no	1/1:29:55:0,54:0.9818
chr1	54674068	A	G	P;ANN=G|missense_variant|MODERATE|MROH7|MROH7|transcript|NM_001039464.4|protein_coding|10/24|c.1853A>G|p.His618Arg|2145/4343|1853/3972|618/1323||,G|missense_variant|MODERATE|MROH7|MROH7|transcript|NM_001291332.1|protein_coding|8/22|c.407A>G|p.His136Arg|849/3048|407/2526|136/841||,G|non_coding_transcript_exon_variant|MODIFIER|MROH7-TTC4|MROH7-TTC4|transcript|NR_037639.2|pseudogene|11/33|n.2387A>G|…	no	1/1:35:53:0,52:0.9811
chr1	54702100	T	A	P;ANN=A|missense_variant|MODERATE|MROH7|MROH7|transcript|NM_001039464.4|protein_coding|20/24|c.3296T>A|p.Val1099Asp|3588/4343|3296/3972|1099/1323||,A|missense_variant|MODERATE|MROH7|MROH7|transcript|NM_001291332.1|protein_coding|18/22|c.1850T>A|p.Val617Asp|2292/3048|1850/2526|617/841||,A|non_coding_transcript_exon_variant|MODIFIER|MROH7-TTC4|MROH7-TTC4|transcript|NR_037639.2|pseudogene|21/33|n.38…	no	1/1:26:61:0,61:1
chr1	54702720	C	T	P;ANN=T|missense_variant|MODERATE|MROH7|MROH7|transcript|NM_001039464.4|protein_coding|21/24|c.3539C>T|p.Thr1180Ile|3831/4343|3539/3972|1180/1323||,T|missense_variant|MODERATE|MROH7|MROH7|transcript|NM_001291332.1|protein_coding|19/22|c.2093C>T|p.Thr698Ile|2535/3048|2093/2526|698/841||,T|intron_variant|MODIFIER|MROH7-TTC4|MROH7-TTC4|transcript|NR_037641.2|pseudogene|20/32|n.3786+484C>T||||||,T|no…	yes	0/1:9:24:16,8:0.3333
chr1	54716627	T	A	P;ANN=A|missense_variant|MODERATE|TTC4|TTC4|transcript|NM_004623.5|protein_coding|2/10|c.139T>A|p.Ser47Thr|187/2354|139/1164|47/387||,A|missense_variant|MODERATE|TTC4|TTC4|transcript|NM_001291333.1|protein_coding|2/8|c.139T>A|p.Ser47Thr|226/2096|139/867|47/288||,A|non_coding_transcript_exon_variant|MODIFIER|MROH7-TTC4|MROH7-TTC4|transcript|NR_037639.2|pseudogene|25/33|n.4317T>A||||||,A|non_coding…	no	1/1:36:63:0,63:1
chr1	54800605	C	T	P;ANN=T|missense_variant|MODERATE|TTC22|TTC22|transcript|NM_001114108.2|protein_coding|1/7|c.559G>A|p.Gly187Arg|719/3400|559/1710|187/569||,T|missense_variant|MODERATE|TTC22|TTC22|transcript|NM_017904.4|protein_coding|1/6|c.559G>A|p.Gly187Arg|719/2274|559/1119|187/372||	no	0/1:20:59:32,25:0.4237
chr1	54801124	G	C	P;ANN=C|missense_variant|MODERATE|TTC22|TTC22|transcript|NM_001114108.2|protein_coding|1/7|c.40C>G|p.Leu14Val|200/3400|40/1710|14/569||,C|missense_variant|MODERATE|TTC22|TTC22|transcript|NM_017904.4|protein_coding|1/6|c.40C>G|p.Leu14Val|200/2274|40/1119|14/372||,C|upstream_gene_variant|MODIFIER|LEXM|LEXM|transcript|NM_001110533.1|protein_coding||c.-4993G>C|||||4939|,C|upstream_gene_variant|MODIFI…	no	0/1:24:67:32,35:0.5224
chr1	55058564	G	A	P;ANN=A|missense_variant|MODERATE|PCSK9|PCSK9|transcript|NM_174936.4|protein_coding|9/12|c.1420G>A|p.Val474Ile|1710/3637|1420/2079|474/692||,A|non_coding_transcript_exon_variant|MODIFIER|PCSK9|PCSK9|transcript|NR_110451.1|pseudogene|7/10|n.1027G>A||||||	no	0/1:16:47:30,17:0.3617
chr1	55063514	G	A	P;ANN=A|missense_variant|MODERATE|PCSK9|PCSK9|transcript|NM_174936.4|protein_coding|12/12|c.2009G>A|p.Gly670Glu|2299/3637|2009/2079|670/692||,A|downstream_gene_variant|MODIFIER|USP24|USP24|transcript|NM_015306.3|protein_coding||c.*5531C>T|||||2845|,A|non_coding_transcript_exon_variant|MODIFIER|PCSK9|PCSK9|transcript|NR_110451.1|pseudogene|10/10|n.1616G>A||||||	no	1/1:35:49:0,49:1
chr1	55075501	A	G	P;ANN=G|missense_variant|MODERATE|USP24|USP24|transcript|NM_015306.3|protein_coding|63/68|c.7403T>C|p.Val2468Ala|7654/10800|7403/7863|2468/2620||	no	0/1:27:57:27,30:0.5263
chr1	55172402	G	A	P;ANN=A|missense_variant|MODERATE|USP24|USP24|transcript|NM_015306.3|protein_coding|4/68|c.677C>T|p.Thr226Ile|928/10800|677/7863|226/2620||	no	0/1:22:41:24,17:0.4146
chr1	55217930	CAAGT	C	P;ANN=C|splice_donor_variant&splice_region_variant&intron_variant&non_coding_transcript_exon_variant|HIGH|MIR4422HG|MIR4422HG|transcript|NR_146283.1|pseudogene|1/2|n.71_72+2delAAGT||||||,C|upstream_gene_variant|MODIFIER|USP24|USP24|transcript|NM_015306.3|protein_coding||c.-2821_-2818delACTT|||||2567|,C|downstream_gene_variant|MODIFIER|LOC100507634|LOC100507634|transcript|NR_038320.1|pseudogene||n…	no	0/1:27:23:12,11:0.4783
chr1	56956811	C	T	P;ANN=T|missense_variant|MODERATE|C8B|C8B|transcript|NM_000066.4|protein_coding|3/12|c.349G>A|p.Gly117Arg|416/2040|349/1776|117/591||,T|missense_variant|MODERATE|C8B|C8B|transcript|NM_001278543.1|protein_coding|4/13|c.193G>A|p.Gly65Arg|763/2384|193/1620|65/539||,T|missense_variant|MODERATE|C8B|C8B|transcript|NM_001278544.1|protein_coding|4/13|c.163G>A|p.Gly55Arg|670/2291|163/1590|55/529||	no	1/1:26:43:0,43:1
chr1	57014961	T	C	P;ANN=C|missense_variant|MODERATE|DAB1|DAB1|transcript|NM_001353983.1|protein_coding|12/15|c.1366A>G|p.Thr456Ala|1805/5473|1366/1668|456/555||,C|missense_variant|MODERATE|DAB1|DAB1|transcript|NM_001365793.1|protein_coding|12/15|c.1366A>G|p.Thr456Ala|1598/5266|1366/1668|456/555||,C|missense_variant|MODERATE|DAB1|DAB1|transcript|NM_001353986.2|protein_coding|12/15|c.1360A>G|p.Thr454Ala|1627/5295|13…	yes	0/1:17:32:21,11:0.3438
chr1	57071043	C	T	P;ANN=T|missense_variant|MODERATE|DAB1|DAB1|transcript|NM_001353983.1|protein_coding|7/15|c.577G>A|p.Val193Ile|1016/5473|577/1668|193/555||,T|missense_variant|MODERATE|DAB1|DAB1|transcript|NM_001365793.1|protein_coding|7/15|c.577G>A|p.Val193Ile|809/5266|577/1668|193/555||,T|missense_variant|MODERATE|DAB1|DAB1|transcript|NM_001353986.2|protein_coding|7/15|c.577G>A|p.Val193Ile|844/5295|577/1662|193…	no	0/1:19:40:16,24:0.6
chr1	58576289	C	T	P;ANN=T|missense_variant|MODERATE|TACSTD2|TACSTD2|transcript|NM_002353.3|protein_coding|1/1|c.868G>A|p.Ala290Thr|964/1820|868/972|290/323||	no	0/1:20:60:25,34:0.5667
chr1	58576765	A	G	P;ANN=G|missense_variant|MODERATE|TACSTD2|TACSTD2|transcript|NM_002353.3|protein_coding|1/1|c.392T>C|p.Val131Ala|488/1820|392/972|131/323||	no	0/1:24:55:26,29:0.5273
chr1	58682254	T	C	P;ANN=C|missense_variant|MODERATE|MYSM1|MYSM1|transcript|NM_001085487.3|protein_coding|8/20|c.790A>G|p.Thr264Ala|800/7750|790/2487|264/828||	no	1/1:30:56:0,56:1
chr1	59321678	T	G	P;ANN=G|missense_variant|MODERATE|FGGY|FGGY|transcript|NM_001113411.2|protein_coding|2/17|c.129T>G|p.Asn43Lys|200/1942|129/1728|43/575||,G|missense_variant|MODERATE|FGGY|FGGY|transcript|NM_001350795.2|protein_coding|2/15|c.129T>G|p.Asn43Lys|200/1678|129/1464|43/487||,G|missense_variant|MODERATE|FGGY|FGGY|transcript|NM_018291.4|protein_coding|2/16|c.129T>G|p.Asn43Lys|200/1870|129/1656|43/551||,G|m…	no	0/1:30:52:28,24:0.4615
chr1	59326825	A	C	P;ANN=C|missense_variant|MODERATE|FGGY|FGGY|transcript|NM_001350793.2|protein_coding|4/18|c.21A>C|p.Glu7Asp|465/2075|21/1488|7/495||,C|missense_variant|MODERATE|FGGY|FGGY|transcript|NM_001350792.2|protein_coding|4/18|c.21A>C|p.Glu7Asp|515/2125|21/1488|7/495||,C|intron_variant|MODIFIER|FGGY|FGGY|transcript|NM_001113411.2|protein_coding|2/16|c.201+5075A>C||||||,C|intron_variant|MODIFIER|FGGY|FGGY|t…	no	0/1:26:31:16,15:0.4839
chr1	61864408	T	G	P;ANN=G|missense_variant|MODERATE|PATJ|PATJ|transcript|NM_001350145.2|protein_coding|20/44|c.2610T>G|p.Ile870Met|2721/8655|2610/5649|870/1882||,G|missense_variant|MODERATE|PATJ|PATJ|transcript|NM_176877.4|protein_coding|20/43|c.2610T>G|p.Ile870Met|2721/8531|2610/5406|870/1801||	no	1/1:28:46:0,46:1
chr1	61914626	G	A	P;ANN=A|missense_variant|MODERATE|PATJ|PATJ|transcript|NM_001350145.2|protein_coding|26/44|c.3532G>A|p.Gly1178Ser|3643/8655|3532/5649|1178/1882||,A|missense_variant|MODERATE|PATJ|PATJ|transcript|NM_176877.4|protein_coding|26/43|c.3532G>A|p.Gly1178Ser|3643/8531|3532/5406|1178/1801||	no	1/1:33:30:0,30:1
chr1	62207365	T	C	P;ANN=C|missense_variant|MODERATE|L1TD1|L1TD1|transcript|NM_001164835.2|protein_coding|4/5|c.737T>C|p.Val246Ala|1125/3942|737/2598|246/865||,C|missense_variant|MODERATE|L1TD1|L1TD1|transcript|NM_019079.5|protein_coding|3/4|c.737T>C|p.Val246Ala|1014/3831|737/2598|246/865||	no	0/1:26:43:24,19:0.4419
chr1	62207553	G	A	P;ANN=A|missense_variant|MODERATE|L1TD1|L1TD1|transcript|NM_001164835.2|protein_coding|4/5|c.925G>A|p.Val309Met|1313/3942|925/2598|309/865||,A|missense_variant|MODERATE|L1TD1|L1TD1|transcript|NM_019079.5|protein_coding|3/4|c.925G>A|p.Val309Met|1202/3831|925/2598|309/865||	no	0/1:25:33:12,21:0.6364
chr1	62207615	A	C	P;ANN=C|missense_variant|MODERATE|L1TD1|L1TD1|transcript|NM_001164835.2|protein_coding|4/5|c.987A>C|p.Lys329Asn|1375/3942|987/2598|329/865||,C|missense_variant|MODERATE|L1TD1|L1TD1|transcript|NM_019079.5|protein_coding|3/4|c.987A>C|p.Lys329Asn|1264/3831|987/2598|329/865||	no	0/1:26:30:13,17:0.5667
chr1	62247552	C	G	P;ANN=G|missense_variant|MODERATE|KANK4|KANK4|transcript|NM_181712.5|protein_coding|9/10|c.2803G>C|p.Val935Leu|3202/5499|2803/2988|935/995||,G|missense_variant|MODERATE|KANK4|KANK4|transcript|NM_001320269.2|protein_coding|8/9|c.919G>C|p.Val307Leu|1318/3615|919/1104|307/367||	no	1/1:33:52:0,52:1
chr1	62263112	A	G	P;ANN=G|missense_variant|MODERATE|KANK4|KANK4|transcript|NM_181712.5|protein_coding|7/10|c.2519T>C|p.Val840Ala|2918/5499|2519/2988|840/995||,G|missense_variant|MODERATE|KANK4|KANK4|transcript|NM_001320269.2|protein_coding|6/9|c.635T>C|p.Val212Ala|1034/3615|635/1104|212/367||	no	1/1:37:56:0,56:1
chr1	62263166	T	C	P;ANN=C|missense_variant|MODERATE|KANK4|KANK4|transcript|NM_181712.5|protein_coding|7/10|c.2465A>G|p.His822Arg|2864/5499|2465/2988|822/995||,C|missense_variant|MODERATE|KANK4|KANK4|transcript|NM_001320269.2|protein_coding|6/9|c.581A>G|p.His194Arg|980/3615|581/1104|194/367||	no	1/1:21:38:0,38:1
chr1	62268285	AC	A	P;ANN=A|splice_donor_variant&intron_variant|HIGH|KANK4|KANK4|transcript|NM_181712.5|protein_coding|5/9|c.2231+1delG||||||,A|splice_donor_variant&intron_variant|HIGH|KANK4|KANK4|transcript|NM_001320269.2|protein_coding|4/8|c.347+1delG||||||;LOF=(KANK4|KANK4|2|1.00)	no	0/1:24:49:29,20:0.4082
chr1	63170150	T	A	P;ANN=A|splice_donor_variant&intron_variant|HIGH|LINC00466|LINC00466|transcript|NR_038252.3|pseudogene|7/11|n.1120+2A>T||||||	no	0/1:20:38:22,16:0.4211
chr1	63415881	C	T	P;ANN=T|missense_variant|MODERATE|ALG6|ALG6|transcript|NM_013339.4|protein_coding|11/15|c.911C>T|p.Ser304Phe|1179/3324|911/1524|304/507||	no	1/1:22:18:0,18:1
chr1	63510159	T	C	P;ANN=C|missense_variant|MODERATE|ITGB3BP|ITGB3BP|transcript|NM_001206739.1|protein_coding|2/10|c.28A>G|p.Arg10Gly|168/1126|28/651|10/216||,C|intron_variant|MODIFIER|ITGB3BP|ITGB3BP|transcript|NM_001347145.1|protein_coding|1/7|c.6-1589A>G||||||,C|intron_variant|MODIFIER|ITGB3BP|ITGB3BP|transcript|NM_001347148.1|protein_coding|1/7|c.-73+12970A>G||||||,C|intron_variant|MODIFIER|ITGB3BP|ITGB3BP|tran…	no	1/1:26:33:0,33:1
chr1	64177594	C	T	P;ANN=T|missense_variant|MODERATE|ROR1|ROR1|transcript|NM_005012.4|protein_coding|9/9|c.1553C>T|p.Thr518Met|1954/5856|1553/2814|518/937||	no	0/1:25:51:24,27:0.5294
chr1	64647885	T	C	P;ANN=C|missense_variant|MODERATE|CACHD1|CACHD1|transcript|NM_020925.4|protein_coding|9/27|c.1241T>C|p.Met414Thr|1857/5933|1241/3825|414/1274||,C|missense_variant|MODERATE|CACHD1|CACHD1|transcript|NM_001293274.1|protein_coding|8/26|c.353T>C|p.Met118Thr|1472/5553|353/2937|118/978||	no	1/1:35:48:0,48:1
chr1	65570758	A	G	P;ANN=G|missense_variant|MODERATE|LEPR|LEPR|transcript|NM_002303.5|protein_coding|4/20|c.326A>G|p.Lys109Arg|511/4161|326/3498|109/1165||,G|missense_variant|MODERATE|LEPR|LEPR|transcript|NM_001003680.3|protein_coding|4/20|c.326A>G|p.Lys109Arg|511/3069|326/2877|109/958||,G|missense_variant|MODERATE|LEPR|LEPR|transcript|NM_001003679.3|protein_coding|4/20|c.326A>G|p.Lys109Arg|511/5135|326/2691|109/89…	no	0/1:12:22:12,10:0.4545
chr1	65592830	A	G	P;ANN=G|missense_variant|MODERATE|LEPR|LEPR|transcript|NM_002303.5|protein_coding|6/20|c.668A>G|p.Gln223Arg|853/4161|668/3498|223/1165||,G|missense_variant|MODERATE|LEPR|LEPR|transcript|NM_001003680.3|protein_coding|6/20|c.668A>G|p.Gln223Arg|853/3069|668/2877|223/958||,G|missense_variant|MODERATE|LEPR|LEPR|transcript|NM_001003679.3|protein_coding|6/20|c.668A>G|p.Gln223Arg|853/5135|668/2691|223/89…	no	0/1:25:50:25,25:0.5
chr1	65610269	G	C	P;ANN=C|missense_variant|MODERATE|LEPR|LEPR|transcript|NM_002303.5|protein_coding|14/20|c.1968G>C|p.Lys656Asn|2153/4161|1968/3498|656/1165||,C|missense_variant|MODERATE|LEPR|LEPR|transcript|NM_001003680.3|protein_coding|14/20|c.1968G>C|p.Lys656Asn|2153/3069|1968/2877|656/958||,C|missense_variant|MODERATE|LEPR|LEPR|transcript|NM_001003679.3|protein_coding|14/20|c.1968G>C|p.Lys656Asn|2153/5135|1968…	no	0/1:18:20:10,10:0.5
chr1	66777341	C	A	P;ANN=A|missense_variant|MODERATE|TCTEX1D1|TCTEX1D1|transcript|NM_152665.3|protein_coding|5/5|c.427C>A|p.Leu143Ile|556/2262|427/540|143/179||	no	1/1:31:32:0,32:1
chr1	66801073	T	A	P;ANN=A|missense_variant|MODERATE|INSL5|INSL5|transcript|NM_005478.4|protein_coding|1/2|c.149A>T|p.Gln50Leu|187/718|149/408|50/135||	no	1/1:30:36:0,36:1
chr1	66924733	G	C	P;ANN=C|missense_variant|MODERATE|WDR78|WDR78|transcript|NM_024763.5|protein_coding|1/17|c.99C>G|p.Cys33Trp|124/3816|99/2547|33/848||,C|missense_variant|MODERATE|WDR78|WDR78|transcript|NM_207014.3|protein_coding|1/10|c.99C>G|p.Cys33Trp|124/1713|99/1638|33/545||,C|upstream_gene_variant|MODIFIER|MIER1|MIER1|transcript|NM_001350530.2|protein_coding||c.-296G>C|||||257|,C|upstream_gene_variant|MODIFIE…	no	0/1:26:51:23,28:0.549
chr1	66924785	C	G	P;ANN=G|missense_variant|MODERATE|WDR78|WDR78|transcript|NM_024763.5|protein_coding|1/17|c.47G>C|p.Gly16Ala|72/3816|47/2547|16/848||,G|missense_variant|MODERATE|WDR78|WDR78|transcript|NM_207014.3|protein_coding|1/10|c.47G>C|p.Gly16Ala|72/1713|47/1638|16/545||,G|upstream_gene_variant|MODIFIER|MIER1|MIER1|transcript|NM_001350530.2|protein_coding||c.-244C>G|||||205|,G|upstream_gene_variant|MODIFIER|…	no	0/1:26:48:25,23:0.4792
chr1	66984748	A	G	P;ANN=G|missense_variant|MODERATE|MIER1|MIER1|transcript|NM_001350530.2|protein_coding|16/16|c.1657A>G|p.Arg553Gly|1696/5567|1657/1809|553/602||,G|missense_variant|MODERATE|MIER1|MIER1|transcript|NM_001077700.3|protein_coding|14/14|c.1546A>G|p.Arg516Gly|1585/5456|1546/1698|516/565||,G|missense_variant|MODERATE|MIER1|MIER1|transcript|NM_001146110.2|protein_coding|15/15|c.1438A>G|p.Arg480Gly|1662/5…	no	0/1:19:38:21,17:0.4474
chr1	67095273	C	T	P;ANN=T|missense_variant|MODERATE|C1orf141|C1orf141|transcript|NM_001276351.2|protein_coding|7/8|c.565G>A|p.Val189Ile|709/2186|565/1203|189/400||,T|intron_variant|MODIFIER|C1orf141|C1orf141|transcript|NM_001276352.2|protein_coding|8/8|c.629+979G>A||||||,T|intron_variant|MODIFIER|C1orf141|C1orf141|transcript|NR_075077.2|pseudogene|9/9|n.916+979G>A||||||	no	0/1:24:43:20,23:0.5349
chr1	67168129	G	T	P;ANN=T|missense_variant|MODERATE|IL23R|IL23R|transcript|NM_144701.3|protein_coding|2/11|c.9G>T|p.Gln3His|126/2846|9/1890|3/629||	no	1/1:5:18:5,13:0.7222
chr1	67219704	T	C	P;ANN=C|missense_variant|MODERATE|IL23R|IL23R|transcript|NM_144701.3|protein_coding|7/11|c.929T>C|p.Leu310Pro|1046/2846|929/1890|310/629||	no	1/1:27:28:0,28:1
chr1	67321605	C	T	P;ANN=T|missense_variant|MODERATE|IL12RB2|IL12RB2|transcript|NM_001374259.1|protein_coding|4/17|c.80C>T|p.Ala27Val|299/3376|80/2589|27/862||,T|missense_variant|MODERATE|IL12RB2|IL12RB2|transcript|NM_001258214.1|protein_coding|4/16|c.80C>T|p.Ala27Val|808/4028|80/1980|27/659||,T|missense_variant|MODERATE|IL12RB2|IL12RB2|transcript|NM_001258215.1|protein_coding|3/14|c.80C>T|p.Ala27Val|720/3782|80/23…	yes	0/1:17:49:31,18:0.3673
chr1	67367844	G	C	P;ANN=C|missense_variant|MODERATE|IL12RB2|IL12RB2|transcript|NM_001374259.1|protein_coding|11/17|c.1278G>C|p.Gln426His|1497/3376|1278/2589|426/862||,C|missense_variant|MODERATE|IL12RB2|IL12RB2|transcript|NM_001258214.1|protein_coding|11/16|c.1278G>C|p.Gln426His|2006/4028|1278/1980|426/659||,C|missense_variant|MODERATE|IL12RB2|IL12RB2|transcript|NM_001258215.1|protein_coding|10/14|c.1278G>C|p.Gln4…	no	0/1:17:40:22,18:0.45
chr1	68047182	C	T	P;ANN=T|missense_variant|MODERATE|DIRAS3|DIRAS3|transcript|NM_004675.4|protein_coding|4/4|c.116G>A|p.Arg39His|753/2049|116/690|39/229||,T|intron_variant|MODIFIER|GNG12-AS1|GNG12-AS1|transcript|NR_040077.1|pseudogene|2/9|n.266+12419C>T||||||	yes	0/1:23:45:25,20:0.4444
chr1	68137903	C	T	P;ANN=T|missense_variant|MODERATE|WLS|WLS|transcript|NM_001002292.3|protein_coding|11/12|c.1387G>A|p.Val463Ile|1634/2052|1387/1632|463/543||,T|missense_variant|MODERATE|WLS|WLS|transcript|NM_001193334.1|protein_coding|10/11|c.1120G>A|p.Val374Ile|1367/2468|1120/1353|374/450||,T|missense_variant|MODERATE|WLS|WLS|transcript|NM_024911.7|protein_coding|11/12|c.1393G>A|p.Val465Ile|1617/2716|1393/1626|4…	no	0/1:21:33:22,11:0.3333
chr1	70355007	C	T	P;ANN=T|missense_variant|MODERATE|HHLA3|HHLA3|transcript|NM_001031693.3|protein_coding|1/3|c.56C>T|p.Ala19Val|197/801|56/366|19/121||,T|missense_variant|MODERATE|HHLA3|HHLA3|transcript|NM_001036645.2|protein_coding|1/3|c.56C>T|p.Ala19Val|197/898|56/345|19/114||,T|missense_variant|MODERATE|HHLA3|HHLA3|transcript|NM_001036646.2|protein_coding|1/3|c.56C>T|p.Ala19Val|197/797|56/231|19/76||,T|upstream…	yes	0/1:20:63:32,31:0.4921
chr1	70439117	G	T	P;ANN=T|missense_variant|MODERATE|CTH|CTH|transcript|NM_001902.6|protein_coding|12/12|c.1208G>T|p.Ser403Ile|1356/2090|1208/1218|403/405||,T|missense_variant|MODERATE|CTH|CTH|transcript|NM_001190463.1|protein_coding|11/11|c.1112G>T|p.Ser371Ile|1310/2044|1112/1122|371/373||,T|missense_variant|MODERATE|CTH|CTH|transcript|NM_153742.4|protein_coding|11/11|c.1076G>T|p.Ser359Ile|1274/2008|1076/1086|359/…	no	1/1:33:37:0,37:1
chr1	73307365	T	C	P;ANN=C|splice_donor_variant&intron_variant|HIGH|LINC01360|LINC01360|transcript|NR_110676.1|pseudogene|2/3|n.301+2T>C||||||,C|non_coding_transcript_exon_variant|MODIFIER|LINC01360|LINC01360|transcript|NR_110677.1|pseudogene|2/2|n.303T>C||||||	no	1/1:29:23:0,23:1
chr1	74471981	AT	A	P;ANN=A|frameshift_variant|HIGH|LRRC53|LRRC53|transcript|NM_001364665.1|protein_coding|4/4|c.1640delA|p.Asn547fs|1731/4733|1640/3744|547/1247||,A|frameshift_variant|HIGH|LRRC53|LRRC53|transcript|NM_001364666.1|protein_coding|4/4|c.1544delA|p.Asn515fs|1641/4643|1544/3648|515/1215||,A|intron_variant|MODIFIER|FPGT-TNNI3K|FPGT-TNNI3K|transcript|NM_001112808.2|protein_coding|23/26|c.2463+8438delT|||||…	yes	0/1:26:36:16,20:0.5556
chr1	74475526	C	T	P;ANN=T|missense_variant|MODERATE|LRRC53|LRRC53|transcript|NM_001364665.1|protein_coding|3/4|c.1189G>A|p.Gly397Arg|1280/4733|1189/3744|397/1247||,T|missense_variant|MODERATE|LRRC53|LRRC53|transcript|NM_001364666.1|protein_coding|3/4|c.1093G>A|p.Gly365Arg|1190/4643|1093/3648|365/1215||,T|intron_variant|MODIFIER|FPGT-TNNI3K|FPGT-TNNI3K|transcript|NM_001112808.2|protein_coding|23/26|c.2463+11976C>T|…	no	0/1:16:41:28,13:0.3171
chr1	74475609	G	A	P;ANN=A|missense_variant|MODERATE|LRRC53|LRRC53|transcript|NM_001364665.1|protein_coding|3/4|c.1106C>T|p.Thr369Ile|1197/4733|1106/3744|369/1247||,A|missense_variant|MODERATE|LRRC53|LRRC53|transcript|NM_001364666.1|protein_coding|3/4|c.1010C>T|p.Thr337Ile|1107/4643|1010/3648|337/1215||,A|intron_variant|MODIFIER|FPGT-TNNI3K|FPGT-TNNI3K|transcript|NM_001112808.2|protein_coding|23/26|c.2463+12059G>A|…	no	0/1:22:50:27,23:0.46
chr1	74571128	C	T	P;ANN=T|missense_variant|MODERATE|ERICH3|ERICH3|transcript|NM_001002912.5|protein_coding|14/15|c.4582G>A|p.Val1528Met|4855/7201|4582/4593|1528/1530||	no	1/1:32:41:0,41:1
chr1	74572544	A	C	P;ANN=C|missense_variant|MODERATE|ERICH3|ERICH3|transcript|NM_001002912.5|protein_coding|14/15|c.3166T>G|p.Leu1056Val|3439/7201|3166/4593|1056/1530||,C|upstream_gene_variant|MODIFIER|ERICH3-AS1|ERICH3-AS1|transcript|NR_121671.1|pseudogene||n.-4886A>C|||||4886|	no	0/1:22:44:11,33:0.75
chr1	76627495	C	A	P;ANN=A|missense_variant|MODERATE|ST6GALNAC3|ST6GALNAC3|transcript|NM_001349111.2|protein_coding|5/6|c.703C>A|p.Leu235Ile|895/6943|703/954|235/317||,A|missense_variant|MODERATE|ST6GALNAC3|ST6GALNAC3|transcript|NM_001349106.2|protein_coding|5/6|c.403C>A|p.Leu135Ile|1027/7075|403/654|135/217||,A|missense_variant|MODERATE|ST6GALNAC3|ST6GALNAC3|transcript|NM_001349108.2|protein_coding|3/4|c.472C>A|p.…	no	0/1:18:49:31,18:0.3673
chr1	77558660	C	CTAT	P;ANN=CTAT|conservative_inframe_insertion|MODERATE|AK5|AK5|transcript|NM_174858.3|protein_coding|14/14|c.1681_1683dupATT|p.Ile561dup|1979/3280|1684/1689|562/562||INFO_REALIGN_3_PRIME,CTAT|conservative_inframe_insertion|MODERATE|AK5|AK5|transcript|NM_012093.4|protein_coding|14/14|c.1603_1605dupATT|p.Ile535dup|2147/3448|1606/1611|536/536||INFO_REALIGN_3_PRIME,CTAT|downstream_gene_variant|MODIFIER|Z…	no	1/1:29:46:3,42:0.913
chr1	78628133	A	G	P;ANN=G|missense_variant|MODERATE|IFI44L|IFI44L|transcript|NM_006820.4|protein_coding|2/9|c.218A>G|p.His73Arg|352/5829|218/1359|73/452||	no	0/1:18:29:9,20:0.6897
chr1	78629896	T	C	P;ANN=C|missense_variant|MODERATE|IFI44L|IFI44L|transcript|NM_006820.4|protein_coding|4/9|c.704T>C|p.Ile235Thr|838/5829|704/1359|235/452||	no	0/1:11:34:22,12:0.3529
chr1	78650220	T	C	P;ANN=C|missense_variant|MODERATE|IFI44|IFI44|transcript|NM_006417.5|protein_coding|2/9|c.25T>C|p.Trp9Arg|110/1682|25/1335|9/444||,C|downstream_gene_variant|MODIFIER|IFI44L|IFI44L|transcript|NM_006820.4|protein_coding||c.*8411T>C|||||4075|,C|intron_variant|MODIFIER|IFI44|IFI44|transcript|NR_135640.1|pseudogene|1/5|n.117+315T>C||||||,C|non_coding_transcript_exon_variant|MODIFIER|IFI44|IFI44|transc…	no	0/1:6:32:14,18:0.5625
chr1	78891675	G	C	P;ANN=C|missense_variant|MODERATE|ADGRL4|ADGRL4|transcript|NM_022159.4|protein_coding|14/15|c.1859C>G|p.Ala620Gly|1935/3539|1859/2073|620/690||	no	1/1:33:36:0,36:1
chr1	83096978	A	G	P;ANN=G|splice_donor_variant&intron_variant|HIGH|LINC01362|LINC01362|transcript|NR_147074.1|pseudogene|9/10|n.1539+1A>G||||||	no	1/1:29:37:0,36:0.973
chr1	84214288	A	G	P;ANN=G|missense_variant|MODERATE|PRKACB|PRKACB|transcript|NM_182948.4|protein_coding|9/10|c.1042A>G|p.Thr348Ala|1133/4481|1042/1197|348/398||,G|missense_variant|MODERATE|PRKACB|PRKACB|transcript|NM_002731.3|protein_coding|9/10|c.901A>G|p.Thr301Ala|1252/4600|901/1056|301/351||,G|missense_variant|MODERATE|PRKACB|PRKACB|transcript|NM_001242857.2|protein_coding|12/13|c.922A>G|p.Thr308Ala|1151/4499|9…	yes	0/1:24:40:13,27:0.675
chr1	84398573	G	C	P;ANN=C|missense_variant|MODERATE|DNASE2B|DNASE2B|transcript|NM_021233.2|protein_coding|1/6|c.9G>C|p.Gln3His|42/1259|9/1086|3/361||	no	0/1:24:41:20,21:0.5122
chr1	84479306	A	G	P;ANN=G|missense_variant|MODERATE|RPF1|RPF1|transcript|NM_025065.7|protein_coding|1/9|c.25A>G|p.Ser9Gly|41/1948|25/1050|9/349||	no	1/1:31:66:0,66:1
chr1	84647546	A	G	P;ANN=G|missense_variant|MODERATE|SSX2IP|SSX2IP|transcript|NM_001166293.2|protein_coding|14/14|c.1732T>C|p.Cys578Arg|1912/5752|1732/1845|578/614||,G|missense_variant|MODERATE|SSX2IP|SSX2IP|transcript|NM_001166294.2|protein_coding|13/13|c.1651T>C|p.Cys551Arg|1780/5620|1651/1764|551/587||,G|missense_variant|MODERATE|SSX2IP|SSX2IP|transcript|NM_001166417.2|protein_coding|15/15|c.1732T>C|p.Cys578Arg|…	no	0/1:17:31:15,16:0.5161
chr1	84866080	T	TA	P;ANN=TA|frameshift_variant|HIGH|LPAR3|LPAR3|transcript|NM_012152.3|protein_coding|2/3|c.40dupT|p.Tyr14fs|249/3515|40/1062|14/353||	yes	0/1:23:42:21,18:0.4286
chr1	85158866	C	T	P;ANN=T|missense_variant|MODERATE|SYDE2|SYDE2|transcript|NM_032184.2|protein_coding|7/7|c.3469G>A|p.Val1157Ile|3489/5463|3469/3585|1157/1194||	no	1/1:26:23:0,23:1
chr1	85182937	C	T	P;ANN=T|missense_variant|MODERATE|SYDE2|SYDE2|transcript|NM_032184.2|protein_coding|3/7|c.1705G>A|p.Val569Ile|1725/5463|1705/3585|569/1194||	no	1/1:28:38:0,38:1
chr1	85200473	T	G	P;ANN=G|missense_variant|MODERATE|SYDE2|SYDE2|transcript|NM_032184.2|protein_coding|1/7|c.524A>C|p.Gln175Pro|544/5463|524/3585|175/1194||	no	0/1:27:58:30,28:0.4828
chr1	85200737	A	T	P;ANN=T|missense_variant|MODERATE|SYDE2|SYDE2|transcript|NM_032184.2|protein_coding|1/7|c.260T>A|p.Leu87His|280/5463|260/3585|87/1194||	no	0/1:21:63:31,31:0.4921
chr1	85708093	ACTTC	A	P;ANN=A|frameshift_variant|HIGH|ZNHIT6|ZNHIT6|transcript|NM_017953.4|protein_coding|1/10|c.188_191delGAAG|p.Gly63fs|340/6203|188/1413|63/470||,A|frameshift_variant|HIGH|ZNHIT6|ZNHIT6|transcript|NM_001170670.1|protein_coding|1/11|c.188_191delGAAG|p.Gly63fs|340/6080|188/1296|63/431||;LOF=(ZNHIT6|ZNHIT6|2|1.00)	yes	0/1:24:58:36,21:0.3621
chr1	86046853	C	T	P;ANN=T|missense_variant|MODERATE|COL24A1|COL24A1|transcript|NM_152890.7|protein_coding|12/60|c.1922G>A|p.Arg641His|2298/6834|1922/5145|641/1714||,T|5_prime_UTR_premature_start_codon_gain_variant|LOW|COL24A1|COL24A1|transcript|NM_001349955.1|protein_coding|12/60|c.-179G>A||||||,T|5_prime_UTR_variant|MODIFIER|COL24A1|COL24A1|transcript|NM_001349955.1|protein_coding|12/60|c.-179G>A|||||23897|,T|non…	no	0/1:15:27:19,8:0.2963
chr1	86089192	AG	A	P;ANN=A|frameshift_variant|HIGH|COL24A1|COL24A1|transcript|NM_152890.7|protein_coding|7/60|c.1688delC|p.Pro563fs|2064/6834|1688/5145|563/1714||,A|5_prime_UTR_variant|MODIFIER|COL24A1|COL24A1|transcript|NM_001349955.1|protein_coding|7/60|c.-409delC|||||66237|,A|non_coding_transcript_exon_variant|MODIFIER|COL24A1|COL24A1|transcript|NR_146343.1|pseudogene|7/60|n.1763delC||||||,A|non_coding_transcrip…	yes	0/1:23:37:13,24:0.6486
chr1	86126154	G	A	P;ANN=A|missense_variant|MODERATE|COL24A1|COL24A1|transcript|NM_152890.7|protein_coding|3/60|c.182C>T|p.Ala61Val|558/6834|182/5145|61/1714||,A|5_prime_UTR_variant|MODIFIER|COL24A1|COL24A1|transcript|NM_001349955.1|protein_coding|3/60|c.-1915C>T|||||103198|,A|non_coding_transcript_exon_variant|MODIFIER|COL24A1|COL24A1|transcript|NR_146343.1|pseudogene|3/60|n.257C>T||||||,A|non_coding_transcript_ex…	no	0/1:15:34:22,12:0.3529
chr1	86434689	C	G	P;ANN=G|missense_variant|MODERATE|CLCA2|CLCA2|transcript|NM_006536.7|protein_coding|6/14|c.916C>G|p.Gln306Glu|993/3935|916/2832|306/943||	no	0/1:11:31:17,14:0.4516
chr1	86473447	C	T	P;ANN=T|missense_variant|MODERATE|CLCA1|CLCA1|transcript|NM_001285.4|protein_coding|2/14|c.193C>T|p.Leu65Phe|238/3004|193/2745|65/914||	no	1/1:28:23:0,23:1
chr1	86486641	A	G	P;ANN=G|missense_variant|MODERATE|CLCA1|CLCA1|transcript|NM_001285.4|protein_coding|7/14|c.1070A>G|p.Asn357Ser|1115/3004|1070/2745|357/914||	no	1/1:35:49:0,48:0.9796
chr1	86493490	T	C	P;ANN=C|missense_variant|MODERATE|CLCA1|CLCA1|transcript|NM_001285.4|protein_coding|10/14|c.1571T>C|p.Met524Thr|1616/3004|1571/2745|524/914||	no	1/1:22:34:0,34:1
chr1	86560210	G	T	P;ANN=T|splice_acceptor_variant&intron_variant|HIGH|CLCA4|CLCA4|transcript|NM_012128.4|protein_coding|2/13|c.301-1G>T||||||,T|splice_acceptor_variant&intron_variant|HIGH|CLCA4|CLCA4|transcript|NR_024602.2|pseudogene|2/12|n.343-1G>T||||||;LOF=(CLCA4|CLCA4|2|0.50)	yes	0/1:9:29:17,12:0.4138
chr1	86735134	C	T	P;ANN=T|missense_variant|MODERATE|SH3GLB1|SH3GLB1|transcript|NM_001206651.1|protein_coding|8/10|c.803C>T|p.Ala268Val|1133/6464|803/1185|268/394||,T|missense_variant|MODERATE|SH3GLB1|SH3GLB1|transcript|NM_001206653.1|protein_coding|6/8|c.416C>T|p.Ala139Val|904/6235|416/798|139/265||,T|missense_variant|MODERATE|SH3GLB1|SH3GLB1|transcript|NM_001206652.2|protein_coding|9/11|c.779C>T|p.Ala260Val|1103/…	yes	0/1:9:44:27,17:0.3864
chr1	87250543	T	A	P;ANN=A|stop_gained|HIGH|LINC02801|LINC02801|transcript|NM_001290053.1|protein_coding|4/4|c.66T>A|p.Tyr22*|364/1152|66/348|22/115||	no	0/1:24:36:20,16:0.4444
chr1	88804485	G	A	P;ANN=A|missense_variant|MODERATE|PKN2|PKN2|transcript|NM_006256.4|protein_coding|9/22|c.1376G>A|p.Arg459Gln|1684/6070|1376/2955|459/984||,A|missense_variant|MODERATE|PKN2|PKN2|transcript|NM_001320708.2|protein_coding|8/21|c.905G>A|p.Arg302Gln|1383/5769|905/2484|302/827||,A|missense_variant|MODERATE|PKN2|PKN2|transcript|NM_001320709.2|protein_coding|9/22|c.1328G>A|p.Arg443Gln|1636/6022|1328/2907|…	yes	0/1:10:34:25,9:0.2647
chr1	88983825	AT	A	P;ANN=A|frameshift_variant&start_lost|HIGH|RBMXL1|RBMXL1|transcript|NM_001162536.3|protein_coding|3/3|c.1delA|p.Met1fs|386/4756|1/1173|1/390||,A|frameshift_variant&start_lost|HIGH|RBMXL1|RBMXL1|transcript|NM_019610.5|protein_coding|2/2|c.1delA|p.Met1fs|617/4987|1/1173|1/390||,A|intron_variant|MODIFIER|KYAT3|KYAT3|transcript|NM_001008661.3|protein_coding|2/13|c.99+4426delA||||||,A|intron_variant|M…	no	0/1:6:60:12,43:0.7167
chr1	89056158	G	C	P;ANN=C|missense_variant|MODERATE|GBP1|GBP1|transcript|NM_002053.3|protein_coding|8/11|c.1226C>G|p.Ala409Gly|1294/2881|1226/1779|409/592||	no	1/1:37:49:0,49:1
chr1	89056963	G	C	P;ANN=C|missense_variant|MODERATE|GBP1|GBP1|transcript|NM_002053.3|protein_coding|7/11|c.1046C>G|p.Thr349Ser|1114/2881|1046/1779|349/592||	no	1/1:29:37:0,37:1
chr1	89057081	G	A	P;ANN=A|missense_variant|MODERATE|GBP1|GBP1|transcript|NM_002053.3|protein_coding|7/11|c.928C>T|p.Pro310Ser|996/2881|928/1779|310/592||	yes	0/1:24:53:25,28:0.5283
chr1	89380593	C	T	P;ANN=T|missense_variant|MODERATE|GBP6|GBP6|transcript|NM_198460.2|protein_coding|6/11|c.833C>T|p.Thr278Ile|1107/4867|833/1902|278/633||,T|missense_variant|MODERATE|GBP6|GBP6|transcript|NM_001320257.1|protein_coding|4/9|c.443C>T|p.Thr148Ile|766/4526|443/1512|148/503||	no	1/1:30:44:0,44:1
chr1	89381813	G	T	P;ANN=T|missense_variant|MODERATE|GBP6|GBP6|transcript|NM_198460.2|protein_coding|7/11|c.991G>T|p.Ala331Ser|1265/4867|991/1902|331/633||,T|missense_variant|MODERATE|GBP6|GBP6|transcript|NM_001320257.1|protein_coding|5/9|c.601G>T|p.Ala201Ser|924/4526|601/1512|201/503||	no	1/1:33:42:0,42:1
chr1	89381852	C	T	P;ANN=T|missense_variant|MODERATE|GBP6|GBP6|transcript|NM_198460.2|protein_coding|7/11|c.1030C>T|p.Leu344Phe|1304/4867|1030/1902|344/633||,T|missense_variant|MODERATE|GBP6|GBP6|transcript|NM_001320257.1|protein_coding|5/9|c.640C>T|p.Leu214Phe|963/4526|640/1512|214/503||	no	1/1:33:53:0,53:1
chr1	89381885	A	G	P;ANN=G|missense_variant|MODERATE|GBP6|GBP6|transcript|NM_198460.2|protein_coding|7/11|c.1063A>G|p.Met355Val|1337/4867|1063/1902|355/633||,G|missense_variant|MODERATE|GBP6|GBP6|transcript|NM_001320257.1|protein_coding|5/9|c.673A>G|p.Met225Val|996/4526|673/1512|225/503||	no	1/1:37:46:0,45:0.9783
chr1	89384183	A	T	P;ANN=T|missense_variant|MODERATE|GBP6|GBP6|transcript|NM_198460.2|protein_coding|10/11|c.1559A>T|p.Asp520Val|1833/4867|1559/1902|520/633||,T|missense_variant|MODERATE|GBP6|GBP6|transcript|NM_001320257.1|protein_coding|8/9|c.1169A>T|p.Asp390Val|1492/4526|1169/1512|390/503||	no	1/1:36:37:0,37:1
chr1	89713184	A	G	P;ANN=G|missense_variant|MODERATE|LRRC8C|LRRC8C|transcript|NM_032270.5|protein_coding|3/3|c.614A>G|p.Asp205Gly|821/7168|614/2412|205/803||	no	1/1:32:39:0,39:1
chr1	89713973	A	G	P;ANN=G|missense_variant|MODERATE|LRRC8C|LRRC8C|transcript|NM_032270.5|protein_coding|3/3|c.1403A>G|p.Asn468Ser|1610/7168|1403/2412|468/803||	no	0/1:24:67:32,35:0.5224
chr1	91394238	T	C	P;ANN=C|missense_variant|MODERATE|HFM1|HFM1|transcript|NM_001017975.5|protein_coding|4/39|c.349A>G|p.Ile117Val|416/4899|349/4308|117/1435||	no	1/1:23:24:0,24:1
chr1	91394244	A	G	P;ANN=G|missense_variant|MODERATE|HFM1|HFM1|transcript|NM_001017975.5|protein_coding|4/39|c.343T>C|p.Ser115Pro|410/4899|343/4308|115/1435||	no	0/1:23:23:11,12:0.5217
chr1	91719985	G	A	P;ANN=A|missense_variant|MODERATE|TGFBR3|TGFBR3|transcript|NM_003243.5|protein_coding|9/17|c.1321C>T|p.Pro441Ser|1708/6339|1321/2556|441/851||,A|missense_variant|MODERATE|TGFBR3|TGFBR3|transcript|NM_001195683.2|protein_coding|9/17|c.1318C>T|p.Pro440Ser|1705/6336|1318/2553|440/850||,A|missense_variant|MODERATE|TGFBR3|TGFBR3|transcript|NM_001195684.1|protein_coding|10/18|c.1318C>T|p.Pro440Ser|1669/…	yes	0/1:24:57:22,35:0.614
chr1	91977138	A	C	P;ANN=C|missense_variant|MODERATE|BRDT|BRDT|transcript|NM_001242806.2|protein_coding|6/19|c.726A>C|p.Lys242Asn|1075/3359|726/2856|242/951||,C|missense_variant|MODERATE|BRDT|BRDT|transcript|NM_001242805.2|protein_coding|7/20|c.714A>C|p.Lys238Asn|1132/3416|714/2844|238/947||,C|missense_variant|MODERATE|BRDT|BRDT|transcript|NM_001242807.2|protein_coding|5/18|c.576A>C|p.Lys192Asn|731/3015|576/2706|19…	no	0/1:23:50:21,27:0.54
chr1	91979700	C	G	P;ANN=G|missense_variant|MODERATE|BRDT|BRDT|transcript|NM_001242806.2|protein_coding|8/19|c.1242C>G|p.Asn414Lys|1591/3359|1242/2856|414/951||,G|missense_variant|MODERATE|BRDT|BRDT|transcript|NM_001242805.2|protein_coding|9/20|c.1230C>G|p.Asn410Lys|1648/3416|1230/2844|410/947||,G|missense_variant|MODERATE|BRDT|BRDT|transcript|NM_001242807.2|protein_coding|7/18|c.1092C>G|p.Asn364Lys|1247/3015|1092/…	no	0/1:21:33:13,20:0.6061
chr1	91981370	G	A	P;ANN=A|missense_variant|MODERATE|BRDT|BRDT|transcript|NM_001242806.2|protein_coding|11/19|c.1865G>A|p.Arg622His|2214/3359|1865/2856|622/951||,A|missense_variant|MODERATE|BRDT|BRDT|transcript|NM_001242805.2|protein_coding|12/20|c.1853G>A|p.Arg618His|2271/3416|1853/2844|618/947||,A|missense_variant|MODERATE|BRDT|BRDT|transcript|NM_001242807.2|protein_coding|10/18|c.1715G>A|p.Arg572His|1870/3015|17…	no	0/1:21:39:25,14:0.359
chr1	91992286	C	T	P;ANN=T|missense_variant|MODERATE|BRDT|BRDT|transcript|NM_001242806.2|protein_coding|14/19|c.2099C>T|p.Pro700Leu|2448/3359|2099/2856|700/951||,T|missense_variant|MODERATE|BRDT|BRDT|transcript|NM_001242805.2|protein_coding|15/20|c.2087C>T|p.Pro696Leu|2505/3416|2087/2844|696/947||,T|missense_variant|MODERATE|BRDT|BRDT|transcript|NM_001242807.2|protein_coding|13/18|c.1949C>T|p.Pro650Leu|2104/3015|19…	no	0/1:8:11:4,7:0.6364
chr1	92181975	C	A	P;ANN=A|missense_variant|MODERATE|KIAA1107|KIAA1107|transcript|NM_015237.4|protein_coding|6/7|c.2753C>A|p.Thr918Asn|2791/4271|2753/3840|918/1279||	no	1/1:32:39:0,39:1
chr1	92695345	T	C	P;ANN=C|missense_variant|MODERATE|EVI5|EVI5|transcript|NM_001350197.2|protein_coding|7/20|c.874A>G|p.Ile292Val|1228/7795|874/2481|292/826||,C|missense_variant|MODERATE|EVI5|EVI5|transcript|NM_001350198.2|protein_coding|7/20|c.874A>G|p.Ile292Val|1228/7796|874/2217|292/738||,C|missense_variant|MODERATE|EVI5|EVI5|transcript|NM_001308248.1|protein_coding|7/19|c.1006A>G|p.Ile336Val|1016/7436|1006/2466…	no	1/1:28:34:0,33:0.9706
chr1	93207166	A	C	P;ANN=C|missense_variant|MODERATE|CCDC18|CCDC18|transcript|NM_001306076.1|protein_coding|9/29|c.977A>C|p.Asn326Thr|1146/4787|977/4365|326/1454||,C|missense_variant|MODERATE|CCDC18|CCDC18|transcript|NM_206886.4|protein_coding|9/28|c.977A>C|p.Asn326Thr|1146/4322|977/3900|326/1299||	no	0/1:21:30:14,16:0.5333
chr1	93254513	C	G	P;ANN=G|missense_variant|MODERATE|CCDC18|CCDC18|transcript|NM_001306076.1|protein_coding|24/29|c.3238C>G|p.Leu1080Val|3407/4787|3238/4365|1080/1454||,G|missense_variant|MODERATE|CCDC18|CCDC18|transcript|NM_206886.4|protein_coding|24/28|c.3241C>G|p.Leu1081Val|3410/4322|3241/3900|1081/1299||	no	0/1:26:42:20,22:0.5238
chr1	93360621	A	T	P;ANN=T|missense_variant|MODERATE|DR1|DR1|transcript|NM_001938.3|protein_coding|3/3|c.513A>T|p.Glu171Asp|1252/10124|513/531|171/176||	no	0/1:24:40:17,23:0.575
chr1	94173891	C	T	P;ANN=T|missense_variant|MODERATE|ARHGAP29|ARHGAP29|transcript|NM_001328664.2|protein_coding|23/23|c.3764G>A|p.Gly1255Asp|3978/8964|3764/3786|1255/1261||,T|missense_variant|MODERATE|ARHGAP29|ARHGAP29|transcript|NM_001328666.2|protein_coding|23/23|c.3737G>A|p.Gly1246Asp|3939/8925|3737/3759|1246/1252||,T|missense_variant|MODERATE|ARHGAP29|ARHGAP29|transcript|NM_001328667.2|protein_coding|22/22|c.35…	no	1/1:32:70:0,69:0.9857
chr1	94536061	G	A	P;ANN=A|missense_variant|MODERATE|F3|F3|transcript|NM_001993.5|protein_coding|3/6|c.316C>T|p.Arg106Trp|439/2298|316/888|106/295||,A|missense_variant|MODERATE|F3|F3|transcript|NM_001178096.1|protein_coding|3/5|c.316C>T|p.Arg106Trp|537/2233|316/717|106/238||	yes	0/1:15:26:12,14:0.5385
chr1	94864816	G	A	P;ANN=A|missense_variant|MODERATE|SLC44A3|SLC44A3|transcript|NM_001114106.3|protein_coding|11/15|c.1312G>A|p.Val438Ile|1407/2381|1312/1962|438/653||,A|missense_variant|MODERATE|SLC44A3|SLC44A3|transcript|NM_001258340.2|protein_coding|11/15|c.1312G>A|p.Val438Ile|1407/2378|1312/1959|438/652||,A|missense_variant|MODERATE|SLC44A3|SLC44A3|transcript|NM_001258341.2|protein_coding|11/15|c.1216G>A|p.Val4…	no	0/1:19:49:27,22:0.449
chr1	95244265	T	C	P;ANN=C|missense_variant|MODERATE|RWDD3|RWDD3|transcript|NM_015485.5|protein_coding|2/4|c.140T>C|p.Val47Ala|161/1180|140/804|47/267||,C|missense_variant|MODERATE|RWDD3|RWDD3|transcript|NM_001128142.1|protein_coding|2/3|c.140T>C|p.Val47Ala|216/1136|140/588|47/195||,C|missense_variant|MODERATE|RWDD3|RWDD3|transcript|NM_001199682.1|protein_coding|2/4|c.140T>C|p.Val47Ala|216/1188|140/603|47/200||,C|m…	no	1/1:27:42:0,42:1
chr1	95244383	T	G	P;ANN=G|missense_variant|MODERATE|RWDD3|RWDD3|transcript|NM_015485.5|protein_coding|2/4|c.258T>G|p.Asn86Lys|279/1180|258/804|86/267||,G|missense_variant|MODERATE|RWDD3|RWDD3|transcript|NM_001128142.1|protein_coding|2/3|c.258T>G|p.Asn86Lys|334/1136|258/588|86/195||,G|missense_variant|MODERATE|RWDD3|RWDD3|transcript|NM_001199682.1|protein_coding|2/4|c.258T>G|p.Asn86Lys|334/1188|258/603|86/200||,G|m…	no	0/1:26:46:24,22:0.4783
chr1	97515839	T	C	P;ANN=C|missense_variant|MODERATE|DPYD|DPYD|transcript|NM_000110.4|protein_coding|13/23|c.1627A>G|p.Ile543Val|1739/4422|1627/3078|543/1025||	no	0/1:9:20:13,7:0.35
chr1	98921980	C	T	P;ANN=T|missense_variant|MODERATE|PLPPR5|PLPPR5|transcript|NM_001037317.2|protein_coding|4/6|c.700G>A|p.Ala234Thr|890/3983|700/966|234/321||,T|missense_variant|MODERATE|PLPPR5|PLPPR5|transcript|NM_001010861.3|protein_coding|4/6|c.700G>A|p.Ala234Thr|890/3968|700/951|234/316||	yes	0/1:22:31:17,14:0.4516
chr1	99554018	C	T	P;ANN=T|splice_acceptor_variant&intron_variant|HIGH|MIR548N|MIR548N|transcript|NR_031666.1|pseudogene|1/4|n.28-2G>A||||||	no	0/1:17:43:19,23:0.5349
chr1	99851033	A	G	P;ANN=G|splice_acceptor_variant&intron_variant|HIGH|AGL|AGL|transcript|NM_000644.2|protein_coding|1/33|c.-8-2A>G||||||,G|5_prime_UTR_premature_start_codon_gain_variant|LOW|AGL|AGL|transcript|NM_000028.2|protein_coding|2/34|c.-10A>G||||||,G|5_prime_UTR_premature_start_codon_gain_variant|LOW|AGL|AGL|transcript|NM_000642.3|protein_coding|2/34|c.-10A>G||||||,G|5_prime_UTR_premature_start_codon_gain_v…	no	0/1:18:39:19,20:0.5128
chr1	100133310	G	A	P;ANN=A|missense_variant|MODERATE|TRMT13|TRMT13|transcript|NM_019083.2|protein_coding|1/11|c.142G>A|p.Ala48Thr|161/3143|142/1446|48/481||,A|upstream_gene_variant|MODIFIER|SASS6|SASS6|transcript|NM_194292.3|protein_coding||c.-496C>T|||||380|,A|upstream_gene_variant|MODIFIER|SASS6|SASS6|transcript|NM_001304829.2|protein_coding||c.-917C>T|||||380|,A|non_coding_transcript_exon_variant|MODIFIER|TRMT13…	no	1/1:27:39:1,38:0.9744
chr1	100133311	C	T	P;ANN=T|missense_variant|MODERATE|TRMT13|TRMT13|transcript|NM_019083.2|protein_coding|1/11|c.143C>T|p.Ala48Val|162/3143|143/1446|48/481||,T|upstream_gene_variant|MODIFIER|SASS6|SASS6|transcript|NM_194292.3|protein_coding||c.-497G>A|||||381|,T|upstream_gene_variant|MODIFIER|SASS6|SASS6|transcript|NM_001304829.2|protein_coding||c.-918G>A|||||381|,T|non_coding_transcript_exon_variant|MODIFIER|TRMT13…	no	1/1:28:40:1,39:0.975
chr1	100206504	T	C	P;ANN=C|missense_variant|MODERATE|DBT|DBT|transcript|NM_001918.4|protein_coding|9/11|c.1150A>G|p.Ser384Gly|1164/10799|1150/1449|384/482||	no	1/1:32:28:0,28:1
chr1	100539534	G	A	P;ANN=A|missense_variant|MODERATE|GPR88|GPR88|transcript|NM_022049.3|protein_coding|2/2|c.568G>A|p.Val190Ile|1005/3492|568/1155|190/384||	no	1/1:26:45:0,44:0.9778
chr1	101240009	G	A	P;ANN=A|missense_variant|MODERATE|S1PR1|S1PR1|transcript|NM_001320730.1|protein_coding|2/2|c.1025G>A|p.Arg342Gln|1431/2942|1025/1149|342/382||,A|missense_variant|MODERATE|S1PR1|S1PR1|transcript|NM_001400.5|protein_coding|2/2|c.1025G>A|p.Arg342Gln|1269/2778|1025/1149|342/382||,A|upstream_gene_variant|MODIFIER|LOC101928370|LOC101928370|transcript|NR_104626.1|pseudogene||n.-3481C>T|||||3481|	yes	0/1:11:64:21,43:0.6719
chr1	102888582	A	G	P;ANN=G|missense_variant|MODERATE|COL11A1|COL11A1|transcript|NM_080629.2|protein_coding|62/67|c.4639T>C|p.Ser1547Pro|4957/7327|4639/5457|1547/1818||,G|missense_variant|MODERATE|COL11A1|COL11A1|transcript|NM_001190709.1|protein_coding|61/66|c.4486T>C|p.Ser1496Pro|4804/7174|4486/5304|1496/1767||,G|missense_variant|MODERATE|COL11A1|COL11A1|transcript|NM_001854.4|protein_coding|62/67|c.4603T>C|p.Ser1…	no	1/1:19:17:0,17:1
chr1	102914362	G	A	P;ANN=A|missense_variant|MODERATE|COL11A1|COL11A1|transcript|NM_080629.2|protein_coding|52/67|c.4004C>T|p.Pro1335Leu|4322/7327|4004/5457|1335/1818||,A|missense_variant|MODERATE|COL11A1|COL11A1|transcript|NM_001190709.1|protein_coding|51/66|c.3851C>T|p.Pro1284Leu|4169/7174|3851/5304|1284/1767||,A|missense_variant|MODERATE|COL11A1|COL11A1|transcript|NM_001854.4|protein_coding|52/67|c.3968C>T|p.Pro1…	no	1/1:17:11:0,11:1
chr1	103533844	GAA	G	P;ANN=G|frameshift_variant&splice_region_variant|HIGH|RNPC3|RNPC3|transcript|NM_017619.4|protein_coding|3/15|c.357_358delAA|p.Arg120fs|729/2142|357/1554|119/517||INFO_REALIGN_3_PRIME;LOF=(RNPC3|RNPC3|1|1.00)	no	0/1:20:35:20,10:0.2857
chr1	103550972	A	G	P;ANN=G|missense_variant|MODERATE|RNPC3|RNPC3|transcript|NM_017619.4|protein_coding|13/15|c.1393A>G|p.Met465Val|1765/2142|1393/1554|465/517||,G|upstream_gene_variant|MODIFIER|AMY2B|AMY2B|transcript|NM_020978.4|protein_coding||c.-4344A>G|||||3672|	yes	0/1:16:23:13,10:0.4348
chr1	103573819	T	C	P;ANN=C|missense_variant|MODERATE|AMY2B|AMY2B|transcript|NM_020978.4|protein_coding|6/12|c.625T>C|p.Phe209Leu|1297/2242|625/1536|209/511||,C|downstream_gene_variant|MODIFIER|ACTG1P4|ACTG1P4|transcript|NR_024438.2|pseudogene||n.*2433T>C|||||2433|	yes	0/1:19:28:12,15:0.5357
chr1	107057296	C	T	P;ANN=T|missense_variant|MODERATE|PRMT6|PRMT6|transcript|NM_018137.3|protein_coding|1/1|c.581C>T|p.Ala194Val|623/2621|581/1128|194/375||	no	0/1:24:50:26,23:0.46
chr1	107573365	C	T	P;ANN=T|stop_gained|HIGH|VAV3|VAV3|transcript|NM_006113.5|protein_coding|27/27|c.2510G>A|p.Trp837*|2821/5025|2510/2544|837/847||,T|stop_gained|HIGH|VAV3|VAV3|transcript|NM_001079874.2|protein_coding|10/10|c.830G>A|p.Trp277*|898/3102|830/864|277/287||	yes	0/1:18:44:20,24:0.5455
chr1	107765105	T	A	P;ANN=A|missense_variant|MODERATE|VAV3|VAV3|transcript|NM_006113.5|protein_coding|9/27|c.892A>T|p.Thr298Ser|1203/5025|892/2544|298/847||	no	1/1:17:16:0,16:1
chr1	108699770	A	G	P;ANN=G|missense_variant|MODERATE|PRPF38B|PRPF38B|transcript|NM_018061.4|protein_coding|6/6|c.1391A>G|p.Lys464Arg|1673/4831|1391/1641|464/546||,G|missense_variant|MODERATE|PRPF38B|PRPF38B|transcript|NM_001349757.2|protein_coding|7/7|c.1058A>G|p.Lys353Arg|1726/4884|1058/1308|353/435||,G|missense_variant|MODERATE|PRPF38B|PRPF38B|transcript|NM_001349758.2|protein_coding|8/8|c.839A>G|p.Lys280Arg|1790…	no	0/1:14:58:41,17:0.2931
chr1	108725951	T	C	P;ANN=C|missense_variant|MODERATE|FNDC7|FNDC7|transcript|NM_001144937.3|protein_coding|6/13|c.1058T>C|p.Val353Ala|1084/3086|1058/2202|353/733||	no	1/1:31:34:0,34:1
chr1	108827293	G	T	P;ANN=T|missense_variant|MODERATE|AKNAD1|AKNAD1|transcript|NM_152763.5|protein_coding|11/16|c.1848C>A|p.Asn616Lys|2117/3048|1848/2511|616/836||,T|non_coding_transcript_exon_variant|MODIFIER|AKNAD1|AKNAD1|transcript|NR_049760.2|pseudogene|10/14|n.2060C>A||||||	no	1/1:32:57:0,57:1
chr1	108852483	C	T	P;ANN=T|missense_variant|MODERATE|AKNAD1|AKNAD1|transcript|NM_152763.5|protein_coding|2/16|c.182G>A|p.Ser61Asn|451/3048|182/2511|61/836||,T|upstream_gene_variant|MODIFIER|SPATA42|SPATA42|transcript|NR_034168.1|pseudogene||n.-4734C>T|||||4734|,T|upstream_gene_variant|MODIFIER|SPATA42|SPATA42|transcript|NR_049777.1|pseudogene||n.-4734C>T|||||4734|,T|non_coding_transcript_exon_variant|MODIFIER|AKNAD…	no	1/1:35:49:0,49:1
chr1	109161996	A	G	P;ANN=G|missense_variant|MODERATE|KIAA1324|KIAA1324|transcript|NM_020775.5|protein_coding|2/22|c.256A>G|p.Ile86Val|325/6880|256/3042|86/1013||,G|missense_variant|MODERATE|KIAA1324|KIAA1324|transcript|NM_001267048.2|protein_coding|2/20|c.256A>G|p.Ile86Val|325/6619|256/2781|86/926||,G|intron_variant|MODIFIER|KIAA1324|KIAA1324|transcript|NM_001284352.2|protein_coding|1/20|c.-32-2503A>G||||||	no	1/1:33:56:0,56:1
chr1	109192794	A	C	P;ANN=C|missense_variant|MODERATE|KIAA1324|KIAA1324|transcript|NM_020775.5|protein_coding|14/22|c.1867A>C|p.Thr623Pro|1936/6880|1867/3042|623/1013||,C|missense_variant|MODERATE|KIAA1324|KIAA1324|transcript|NM_001267048.2|protein_coding|12/20|c.1606A>C|p.Thr536Pro|1675/6619|1606/2781|536/926||,C|missense_variant|MODERATE|KIAA1324|KIAA1324|transcript|NM_001284352.2|protein_coding|13/21|c.1561A>C|p.…	no	1/1:34:78:0,78:1
chr1	109202996	T	C	P;ANN=C|missense_variant|MODERATE|KIAA1324|KIAA1324|transcript|NM_020775.5|protein_coding|22/22|c.3026T>C|p.Leu1009Pro|3095/6880|3026/3042|1009/1013||,C|missense_variant|MODERATE|KIAA1324|KIAA1324|transcript|NM_001267048.2|protein_coding|20/20|c.2765T>C|p.Leu922Pro|2834/6619|2765/2781|922/926||,C|missense_variant|MODERATE|KIAA1324|KIAA1324|transcript|NM_001284353.1|protein_coding|15/15|c.2012T>C|…	no	1/1:30:69:0,69:1
chr1	109250113	A	ACGC	P;ANN=ACGC|disruptive_inframe_insertion|MODERATE|CELSR2|CELSR2|transcript|NM_001408.3|protein_coding|1/34|c.47_49dupCGC|p.Pro16dup|591/11015|50/8772|17/2923||INFO_REALIGN_3_PRIME	no	1/1:16:49:23,22:0.449
chr1	109250873	G	A	P;ANN=A|missense_variant|MODERATE|CELSR2|CELSR2|transcript|NM_001408.3|protein_coding|1/34|c.794G>A|p.Gly265Asp|1335/11015|794/8772|265/2923||	yes	0/1:26:56:23,33:0.5893
chr1	109263691	T	C	P;ANN=C|missense_variant|MODERATE|CELSR2|CELSR2|transcript|NM_001408.3|protein_coding|9/34|c.4915T>C|p.Tyr1639His|5456/11015|4915/8772|1639/2923||	no	0/1:20:78:45,31:0.3974
chr1	109271402	T	A	P;ANN=A|missense_variant|MODERATE|CELSR2|CELSR2|transcript|NM_001408.3|protein_coding|27/34|c.7693T>A|p.Ser2565Thr|8234/11015|7693/8772|2565/2923||	yes	0/1:24:67:38,27:0.403
chr1	109296296	C	T	P;ANN=T|missense_variant|MODERATE|MYBPHL|MYBPHL|transcript|NM_001010985.3|protein_coding|6/9|c.805G>A|p.Asp269Asn|825/1342|805/1065|269/354||,T|missense_variant|MODERATE|MYBPHL|MYBPHL|transcript|NM_001265613.2|protein_coding|6/9|c.736G>A|p.Asp246Asn|756/1273|736/996|246/331||	no	1/1:30:47:0,47:1
chr1	109478007	G	A	P;ANN=A|missense_variant&splice_region_variant|MODERATE|SYPL2|SYPL2|transcript|NM_001040709.2|protein_coding|5/6|c.646G>A|p.Val216Met|944/3703|646/819|216/272||	yes	0/1:22:58:26,32:0.5517
chr1	109508707	C	T	P;ANN=T|missense_variant|MODERATE|AMIGO1|AMIGO1|transcript|NM_020703.4|protein_coding|2/2|c.206G>A|p.Ser69Asn|601/5130|206/1482|69/493||	yes	0/1:15:57:23,34:0.5965
chr1	109606026	T	C	P;ANN=C|missense_variant|MODERATE|GNAT2|GNAT2|transcript|NM_005272.4|protein_coding|6/8|c.664A>G|p.Ile222Val|878/1379|664/1065|222/354||	yes	0/1:27:44:18,26:0.5909
chr1	109737079	C	T	P;ANN=T|missense_variant|MODERATE|GSTM3|GSTM3|transcript|NM_000849.5|protein_coding|9/9|c.670G>A|p.Val224Ile|980/4122|670/678|224/225||,T|non_coding_transcript_exon_variant|MODIFIER|GSTM3|GSTM3|transcript|NR_024537.1|pseudogene|8/8|n.904G>A||||||	no	0/1:23:43:19,24:0.5581
chr1	109757069	G	A	P;ANN=A|missense_variant|MODERATE|EPS8L3|EPS8L3|transcript|NM_139053.3|protein_coding|12/19|c.1069C>T|p.Pro357Ser|1195/2222|1069/1785|357/594||,A|missense_variant|MODERATE|EPS8L3|EPS8L3|transcript|NM_001319952.2|protein_coding|11/18|c.967C>T|p.Pro323Ser|1140/2077|967/1593|323/530||,A|missense_variant|MODERATE|EPS8L3|EPS8L3|transcript|NM_024526.4|protein_coding|12/19|c.1066C>T|p.Pro356Ser|1192/212…	no	0/1:24:51:27,24:0.4706
chr1	109758638	C	T	P;ANN=T|missense_variant|MODERATE|EPS8L3|EPS8L3|transcript|NM_139053.3|protein_coding|7/19|c.490G>A|p.Gly164Ser|616/2222|490/1785|164/594||,T|missense_variant|MODERATE|EPS8L3|EPS8L3|transcript|NM_001319952.2|protein_coding|6/18|c.388G>A|p.Gly130Ser|561/2077|388/1593|130/530||,T|missense_variant|MODERATE|EPS8L3|EPS8L3|transcript|NM_024526.4|protein_coding|7/19|c.487G>A|p.Gly163Ser|613/2129|487/169…	no	0/1:23:57:33,23:0.4035
chr1	109923844	T	C	P;ANN=C|missense_variant|MODERATE|CSF1|CSF1|transcript|NM_000757.6|protein_coding|6/9|c.1223T>C|p.Leu408Pro|1398/3994|1223/1665|408/554||,C|missense_variant|MODERATE|CSF1|CSF1|transcript|NM_172212.3|protein_coding|6/9|c.1223T>C|p.Leu408Pro|1398/2535|1223/1665|408/554||,C|intron_variant|MODIFIER|CSF1|CSF1|transcript|NM_172210.3|protein_coding|6/8|c.1090+133T>C||||||,C|intron_variant|MODIFIER|CSF1|…	no	0/1:16:53:26,27:0.5094
chr1	109924087	T	C	P;ANN=C|missense_variant|MODERATE|CSF1|CSF1|transcript|NM_000757.6|protein_coding|6/9|c.1466T>C|p.Phe489Ser|1641/3994|1466/1665|489/554||,C|missense_variant|MODERATE|CSF1|CSF1|transcript|NM_172210.3|protein_coding|7/9|c.1118T>C|p.Phe373Ser|1293/1505|1118/1317|373/438||,C|missense_variant|MODERATE|CSF1|CSF1|transcript|NM_172212.3|protein_coding|6/9|c.1466T>C|p.Phe489Ser|1641/2535|1466/1665|489/554…	no	1/1:32:52:0,52:1
chr1	110167098	G	A	P;ANN=A|missense_variant|MODERATE|SLC6A17|SLC6A17|transcript|NM_001010898.4|protein_coding|2/12|c.169G>A|p.Ala57Thr|646/6418|169/2184|57/727||	no	0/1:11:56:39,17:0.3036
chr1	110212011	C	T	P;ANN=T|missense_variant|MODERATE|KCNC4|KCNC4|transcript|NM_004978.5|protein_coding|1/4|c.512C>T|p.Ala171Val|1698/19909|512/1908|171/635||,T|missense_variant|MODERATE|KCNC4|KCNC4|transcript|NM_001039574.3|protein_coding|1/4|c.512C>T|p.Ala171Val|1698/4139|512/1881|171/626||,T|upstream_gene_variant|MODIFIER|LINC02586|LINC02586|transcript|NR_046546.1|pseudogene||n.-2024G>A|||||2024|,T|non_coding_tra…	no	0/1:12:59:20,39:0.661
chr1	110339770	G	A	P;ANN=A|missense_variant|MODERATE|RBM15|RBM15|transcript|NM_022768.4|protein_coding|1/3|c.365G>A|p.Arg122His|448/3431|365/2934|122/977||,A|missense_variant|MODERATE|RBM15|RBM15|transcript|NM_001201545.1|protein_coding|1/2|c.365G>A|p.Arg122His|448/3320|365/2910|122/969||,A|upstream_gene_variant|MODIFIER|RBM15-AS1|RBM15-AS1|transcript|NR_036595.1|pseudogene||n.-599C>T|||||599|	no	0/1:21:59:34,25:0.4237
chr1	110346326	G	A	P;ANN=A|missense_variant|MODERATE|RBM15|RBM15|transcript|NM_001201545.1|protein_coding|2/2|c.2882G>A|p.Arg961Gln|2965/3320|2882/2910|961/969||,A|3_prime_UTR_variant|MODIFIER|RBM15|RBM15|transcript|NM_022768.4|protein_coding|3/3|c.*59G>A|||||717|	no	1/1:24:26:0,26:1
chr1	110456232	G	A	P;ANN=A|missense_variant&splice_region_variant|MODERATE|PROK1|PROK1|transcript|NM_032414.3|protein_coding|3/3|c.199G>A|p.Val67Ile|267/1393|199/318|67/105||	no	0/1:24:50:28,22:0.44
chr1	110518130	C	T	P;ANN=T|missense_variant|MODERATE|KCNA10|KCNA10|transcript|NM_005549.2|protein_coding|1/1|c.658G>A|p.Val220Met|1046/1959|658/1536|220/511||	no	0/1:16:47:26,21:0.4468
chr1	110951572	C	T	P;ANN=T|missense_variant|MODERATE|LRIF1|LRIF1|transcript|NM_018372.4|protein_coding|2/4|c.1312G>A|p.Ala438Thr|1546/3313|1312/2310|438/769||,T|intron_variant|MODIFIER|LRIF1|LRIF1|transcript|NM_001006945.1|protein_coding|1/2|c.-12-1449G>A||||||	no	0/1:19:46:28,18:0.3913
chr1	111197918	A	C	P;ANN=C|splice_donor_variant&intron_variant|HIGH|DENND2D|DENND2D|transcript|NM_024901.5|protein_coding|4/11|c.426+2T>G||||||,C|splice_donor_variant&intron_variant|HIGH|DENND2D|DENND2D|transcript|NM_001271833.1|protein_coding|4/11|c.417+2T>G||||||;LOF=(DENND2D|DENND2D|2|1.00)	yes	0/1:20:62:38,24:0.3871
chr1	111319352	T	C	P;ANN=C|missense_variant|MODERATE|CHIA|CHIA|transcript|NM_201653.4|protein_coding|11/12|c.1061T>C|p.Phe354Ser|1229/1696|1061/1431|354/476||,C|missense_variant|MODERATE|CHIA|CHIA|transcript|NM_001040623.3|protein_coding|9/10|c.578T>C|p.Phe193Ser|861/1328|578/948|193/315||,C|missense_variant|MODERATE|CHIA|CHIA|transcript|NM_001258001.2|protein_coding|10/11|c.737T>C|p.Phe246Ser|1027/1494|737/1107|24…	no	0/1:24:53:28,25:0.4717
chr1	111320330	T	G	P;ANN=G|missense_variant|MODERATE|CHIA|CHIA|transcript|NM_201653.4|protein_coding|12/12|c.1295T>G|p.Val432Gly|1463/1696|1295/1431|432/476||,G|missense_variant|MODERATE|CHIA|CHIA|transcript|NM_001040623.3|protein_coding|10/10|c.812T>G|p.Val271Gly|1095/1328|812/948|271/315||,G|missense_variant|MODERATE|CHIA|CHIA|transcript|NM_001258001.2|protein_coding|11/11|c.971T>G|p.Val324Gly|1261/1494|971/1107|…	no	0/1:18:50:27,22:0.44
chr1	111348548	A	C	P;ANN=C|missense_variant|MODERATE|PIFO|PIFO|transcript|NM_181643.6|protein_coding|4/6|c.291A>C|p.Lys97Asn|322/2293|291/576|97/191||,C|missense_variant|MODERATE|PIFO|PIFO|transcript|NM_001300831.1|protein_coding|3/5|c.192A>C|p.Lys64Asn|285/2260|192/477|64/158||,C|intron_variant|MODIFIER|PIFO|PIFO|transcript|NR_125338.1|pseudogene|2/3|n.252+1499A>C||||||	no	0/1:31:47:26,21:0.4468
chr1	111414475	C	G	P;ANN=G|missense_variant|MODERATE|OVGP1|OVGP1|transcript|NM_002557.4|protein_coding|11/11|c.2026G>C|p.Glu676Gln|2040/2196|2026/2037|676/678||	no	0/1:23:40:28,11:0.275
chr1	111415071	A	G	P;ANN=G|missense_variant|MODERATE|OVGP1|OVGP1|transcript|NM_002557.4|protein_coding|11/11|c.1430T>C|p.Met477Thr|1444/2196|1430/2037|477/678||	no	0/1:28:54:30,24:0.4444
chr1	111476035	G	A	P;ANN=A|missense_variant|MODERATE|C1orf162|C1orf162|transcript|NM_174896.4|protein_coding|2/6|c.7G>A|p.Gly3Ser|65/915|7/468|3/155||,A|missense_variant|MODERATE|C1orf162|C1orf162|transcript|NM_001300834.2|protein_coding|2/6|c.7G>A|p.Gly3Ser|65/840|7/393|3/130||,A|synonymous_variant|LOW|C1orf162|C1orf162|transcript|NM_001300835.2|protein_coding|2/5|c.15G>A|p.Glu5Glu|65/820|15/381|5/126||	no	0/1:21:51:23,28:0.549
chr1	111766501	C	A	P;ANN=A|missense_variant|MODERATE|DDX20|DDX20|transcript|NM_007204.5|protein_coding|11/11|c.2077C>A|p.Arg693Ser|2101/3600|2077/2475|693/824||	no	0/1:26:62:29,33:0.5323
chr1	111766709	T	C	P;ANN=C|missense_variant|MODERATE|DDX20|DDX20|transcript|NM_007204.5|protein_coding|11/11|c.2285T>C|p.Ile762Thr|2309/3600|2285/2475|762/824||	no	0/1:27:54:26,28:0.5185
chr1	112515087	G	A	P;ANN=A|missense_variant|MODERATE|WNT2B|WNT2B|transcript|NM_024494.3|protein_coding|2/5|c.396G>A|p.Met132Ile|694/11130|396/1176|132/391||,A|missense_variant|MODERATE|WNT2B|WNT2B|transcript|NM_001291880.1|protein_coding|2/5|c.120G>A|p.Met40Ile|1265/2824|120/900|40/299||,A|missense_variant|MODERATE|WNT2B|WNT2B|transcript|NM_004185.4|protein_coding|3/6|c.339G>A|p.Met113Ile|1336/2895|339/1119|113/372…	yes	0/1:18:41:20,21:0.5122
chr1	112712767	C	T	P;ANN=T|missense_variant|MODERATE|PPM1J|PPM1J|transcript|NM_005167.5|protein_coding|3/10|c.706G>A|p.Val236Ile|733/1714|706/1518|236/505||	no	1/1:29:50:0,50:1
chr1	112713566	G	T	P;ANN=T|stop_gained|HIGH|PPM1J|PPM1J|transcript|NM_005167.5|protein_coding|2/10|c.372C>A|p.Cys124*|399/1714|372/1518|124/505||;LOF=(PPM1J|PPM1J|1|1.00);NMD=(PPM1J|PPM1J|1|1.00)	yes	0/1:24:55:32,23:0.4182
chr1	112913924	A	T	P;ANN=T|missense_variant|MODERATE|SLC16A1|SLC16A1|transcript|NM_001166496.1|protein_coding|5/5|c.1470T>A|p.Asp490Glu|2302/4378|1470/1503|490/500||,T|missense_variant|MODERATE|SLC16A1|SLC16A1|transcript|NM_003051.3|protein_coding|5/5|c.1470T>A|p.Asp490Glu|1833/3909|1470/1503|490/500||	no	1/1:34:38:0,38:1
chr1	113834946	A	G	P;ANN=G|missense_variant|MODERATE|PTPN22|PTPN22|transcript|NM_015967.7|protein_coding|14/21|c.1858T>C|p.Trp620Arg|1947/3607|1858/2424|620/807||,G|missense_variant|MODERATE|PTPN22|PTPN22|transcript|NM_001193431.2|protein_coding|14/21|c.1858T>C|p.Trp620Arg|1994/3570|1858/2340|620/779||,G|missense_variant|MODERATE|PTPN22|PTPN22|transcript|NM_001308297.1|protein_coding|13/20|c.1786T>C|p.Trp596Arg|192…	no	1/1:23:16:0,16:1
chr1	113852067	C	T	P;ANN=T|missense_variant|MODERATE|PTPN22|PTPN22|transcript|NM_015967.7|protein_coding|10/21|c.788G>A|p.Arg263Gln|877/3607|788/2424|263/807||,T|missense_variant|MODERATE|PTPN22|PTPN22|transcript|NM_001193431.2|protein_coding|10/21|c.788G>A|p.Arg263Gln|924/3570|788/2340|263/779||,T|missense_variant|MODERATE|PTPN22|PTPN22|transcript|NM_001308297.1|protein_coding|9/20|c.716G>A|p.Arg239Gln|852/3582|71…	no	0/1:26:46:20,26:0.5652
chr1	113881979	C	T	P;ANN=T|missense_variant|MODERATE|BCL2L15|BCL2L15|transcript|NM_001010922.3|protein_coding|3/4|c.268G>A|p.Asp90Asn|474/5005|268/492|90/163||,T|intron_variant|MODIFIER|AP4B1-AS1|AP4B1-AS1|transcript|NR_125965.1|pseudogene|3/4|n.415-15889C>T||||||,T|intron_variant|MODIFIER|AP4B1-AS1|AP4B1-AS1|transcript|NR_037864.1|pseudogene|3/4|n.247-15889C>T||||||	no	1/1:31:56:0,56:1
chr1	113896329	A	G	P;ANN=G|missense_variant|MODERATE|AP4B1|AP4B1|transcript|NM_001253852.3|protein_coding|8/10|c.1439T>C|p.Leu480Ser|1521/3172|1439/2220|480/739||,G|missense_variant|MODERATE|AP4B1|AP4B1|transcript|NM_001308312.2|protein_coding|5/7|c.935T>C|p.Leu312Ser|1017/2668|935/1716|312/571||,G|missense_variant|MODERATE|AP4B1|AP4B1|transcript|NM_001253853.3|protein_coding|9/11|c.1142T>C|p.Leu381Ser|1474/3125|11…	no	1/1:33:52:0,52:1
chr1	114405659	A	G	P;ANN=G|missense_variant|MODERATE|TRIM33|TRIM33|transcript|NM_015906.4|protein_coding|15/20|c.2519T>C|p.Ile840Thr|2646/8366|2519/3384|840/1127||,G|missense_variant|MODERATE|TRIM33|TRIM33|transcript|NM_033020.3|protein_coding|15/19|c.2519T>C|p.Ile840Thr|2646/8315|2519/3333|840/1110||	no	1/1:37:59:0,59:1
chr1	114625476	T	C	P;ANN=C|missense_variant|MODERATE|DENND2C|DENND2C|transcript|NM_001256404.2|protein_coding|4/21|c.509A>G|p.Asp170Gly|1149/6177|509/2787|170/928||,C|missense_variant|MODERATE|DENND2C|DENND2C|transcript|NM_198459.4|protein_coding|2/18|c.509A>G|p.Asp170Gly|780/5637|509/2616|170/871||	no	0/1:23:58:33,25:0.431
chr1	115033402	A	G	P;ANN=G|missense_variant|MODERATE|TSHB|TSHB|transcript|NM_000549.5|protein_coding|2/3|c.40A>G|p.Thr14Ala|76/528|40/417|14/138||,G|upstream_gene_variant|MODIFIER|TSHB|TSHB|transcript|NM_001277991.1|protein_coding||c.-544A>G|||||544|	no	1/1:34:48:0,48:1
chr1	115286692	G	A	P;ANN=A|missense_variant|MODERATE|NGF|NGF|transcript|NM_002506.3|protein_coding|3/3|c.104C>T|p.Ala35Val|286/1061|104/726|35/241||,A|intron_variant|MODIFIER|NGF-AS1|NGF-AS1|transcript|NR_157569.1|pseudogene|1/1|n.207+3452G>A||||||	no	0/1:24:50:25,25:0.5
chr1	115768346	T	C	P;ANN=C|missense_variant|MODERATE|CASQ2|CASQ2|transcript|NM_001232.3|protein_coding|1/11|c.196A>G|p.Thr66Ala|460/2700|196/1200|66/399||	no	0/1:10:39:22,17:0.4359
chr1	116754705	C	G	P;ANN=G|missense_variant|MODERATE|CD2|CD2|transcript|NM_001328609.2|protein_coding|2/5|c.136C>G|p.Pro46Ala|199/1643|136/1134|46/377||,G|missense_variant|MODERATE|CD2|CD2|transcript|NM_001767.5|protein_coding|2/5|c.136C>G|p.Pro46Ala|199/1565|136/1056|46/351||	no	0/1:29:43:25,18:0.4186
chr1	116754816	A	G	P;ANN=G|missense_variant|MODERATE|CD2|CD2|transcript|NM_001328609.2|protein_coding|2/5|c.247A>G|p.Thr83Ala|310/1643|247/1134|83/377||,G|missense_variant|MODERATE|CD2|CD2|transcript|NM_001767.5|protein_coding|2/5|c.247A>G|p.Thr83Ala|310/1565|247/1056|83/351||	yes	0/1:22:38:16,22:0.5789
chr1	116945089	T	A	P;ANN=A|missense_variant|MODERATE|PTGFRN|PTGFRN|transcript|NM_020440.4|protein_coding|3/9|c.829T>A|p.Ser277Thr|1117/6313|829/2640|277/879||	no	1/1:28:41:0,41:1
chr1	116986836	G	A	P;ANN=A|missense_variant|MODERATE|PTGFRN|PTGFRN|transcript|NM_020440.4|protein_coding|9/9|c.2509G>A|p.Val837Ile|2797/6313|2509/2640|837/879||	no	0/1:17:58:35,21:0.3621
chr1	117017104	A	G	P;ANN=G|missense_variant|MODERATE|CD101|CD101|transcript|NM_001256106.2|protein_coding|5/10|c.1243A>G|p.Met415Val|1311/3551|1243/3066|415/1021||,G|missense_variant|MODERATE|CD101|CD101|transcript|NM_001256109.2|protein_coding|5/10|c.1243A>G|p.Met415Val|1311/3520|1243/3066|415/1021||,G|missense_variant|MODERATE|CD101|CD101|transcript|NM_001256111.2|protein_coding|5/10|c.1057A>G|p.Met353Val|1125/33…	no	1/1:26:43:0,43:1
chr1	117017436	C	G	P;ANN=G|missense_variant|MODERATE|CD101|CD101|transcript|NM_001256106.2|protein_coding|5/10|c.1575C>G|p.Ser525Arg|1643/3551|1575/3066|525/1021||,G|missense_variant|MODERATE|CD101|CD101|transcript|NM_001256109.2|protein_coding|5/10|c.1575C>G|p.Ser525Arg|1643/3520|1575/3066|525/1021||,G|missense_variant|MODERATE|CD101|CD101|transcript|NM_001256111.2|protein_coding|5/10|c.1389C>G|p.Ser463Arg|1457/33…	no	0/1:27:47:21,26:0.5532
chr1	117075083	A	G	P;ANN=G|missense_variant|MODERATE|TTF2|TTF2|transcript|NM_003594.4|protein_coding|5/23|c.499A>G|p.Lys167Glu|520/9439|499/3489|167/1162||	no	0/1:25:38:21,17:0.4474
chr1	117090060	T	C	P;ANN=C|missense_variant|MODERATE|TTF2|TTF2|transcript|NM_003594.4|protein_coding|14/23|c.2348T>C|p.Leu783Pro|2369/9439|2348/3489|783/1162||,C|upstream_gene_variant|MODIFIER|MIR942|MIR942|transcript|NR_030640.1|pseudogene||n.-4583T>C|||||4583|	yes	0/1:25:52:25,27:0.5192
chr1	117113466	A	G	P;ANN=G|missense_variant|MODERATE|TRIM45|TRIM45|transcript|NM_025188.4|protein_coding|5/6|c.1487T>C|p.Met496Thr|2035/3536|1487/1743|496/580||,G|missense_variant|MODERATE|TRIM45|TRIM45|transcript|NM_001145635.2|protein_coding|5/6|c.1433T>C|p.Met478Thr|1981/3482|1433/1689|478/562||	no	0/1:20:50:30,20:0.4
chr1	117118132	C	T	P;ANN=T|missense_variant|MODERATE|TRIM45|TRIM45|transcript|NM_025188.4|protein_coding|2/6|c.1124G>A|p.Cys375Tyr|1672/3536|1124/1743|375/580||,T|missense_variant|MODERATE|TRIM45|TRIM45|transcript|NM_001145635.2|protein_coding|2/6|c.1124G>A|p.Cys375Tyr|1672/3482|1124/1689|375/562||	no	0/1:24:63:28,35:0.5556
chr1	117623731	T	C	P;ANN=C|missense_variant|MODERATE|TENT5C|TENT5C|transcript|NM_017709.4|protein_coding|2/2|c.863T>C|p.Leu288Ser|996/5654|863/1176|288/391||	yes	0/1:26:55:27,28:0.5091
chr1	118924752	A	G	P;ANN=G|missense_variant|MODERATE|TBX15|TBX15|transcript|NM_001330677.2|protein_coding|4/8|c.587T>C|p.Val196Ala|1135/4042|587/1809|196/602||,G|missense_variant|MODERATE|TBX15|TBX15|transcript|NM_152380.3|protein_coding|4/8|c.269T>C|p.Val90Ala|538/3445|269/1491|90/496||	yes	0/1:26:44:23,21:0.4773
chr1	119514623	C	A	P;ANN=A|missense_variant|MODERATE|HSD3B1|HSD3B1|transcript|NM_000862.3|protein_coding|4/4|c.1100C>A|p.Thr367Asn|1238/1669|1100/1122|367/373||,A|missense_variant|MODERATE|HSD3B1|HSD3B1|transcript|NM_001328615.1|protein_coding|4/4|c.1100C>A|p.Thr367Asn|1195/1630|1100/1122|367/373||	no	0/1:21:48:20,27:0.5625
chr1	120029940	A	T	P;ANN=T|missense_variant|MODERATE|NOTCH2|NOTCH2|transcript|NM_024408.4|protein_coding|2/34|c.121T>A|p.Cys41Ser|377/11425|121/7416|41/2471||,T|missense_variant|MODERATE|NOTCH2|NOTCH2|transcript|NM_001200001.1|protein_coding|2/22|c.121T>A|p.Cys41Ser|418/4311|121/3708|41/1235||	yes	0/1:10:33:14,19:0.5758
chr1	120436638	AAG	A	P;ANN=A|frameshift_variant|HIGH|NBPF8|NBPF8|transcript|NM_001037501.3|protein_coding|4/23|c.122_123delGA|p.Arg41fs|1102/7258|122/2829|41/942||INFO_REALIGN_3_PRIME,A|upstream_gene_variant|MODIFIER|PFN1P2|PFN1P2|transcript|NR_003242.3|pseudogene||n.-2531_-2530delCT|||||2530|,A|non_coding_transcript_exon_variant|MODIFIER|NBPF8|NBPF8|transcript|NR_102404.2|pseudogene|6/24|n.1362_1363delGA||||||INFO_R…	no	0/1:24:46:27,19:0.413
chr1	120436644	G	A	P;ANN=A|missense_variant|MODERATE|NBPF8|NBPF8|transcript|NM_001037501.3|protein_coding|4/23|c.122G>A|p.Arg41Lys|1102/7258|122/2829|41/942||,A|upstream_gene_variant|MODIFIER|PFN1P2|PFN1P2|transcript|NR_003242.3|pseudogene||n.-2535C>T|||||2535|,A|non_coding_transcript_exon_variant|MODIFIER|NBPF8|NBPF8|transcript|NR_102404.2|pseudogene|6/24|n.1362G>A||||||,A|non_coding_transcript_exon_variant|MODIFI…	no	0/1:17:40:21,19:0.475
chr1	120449388	G	A	P;ANN=A|missense_variant|MODERATE|NBPF8|NBPF8|transcript|NM_001037501.3|protein_coding|9/23|c.974G>A|p.Arg325Gln|1954/7258|974/2829|325/942||,A|non_coding_transcript_exon_variant|MODIFIER|NBPF8|NBPF8|transcript|NR_102404.2|pseudogene|11/24|n.2214G>A||||||,A|non_coding_transcript_exon_variant|MODIFIER|NBPF8|NBPF8|transcript|NR_102405.2|pseudogene|9/22|n.1954G>A||||||	no	1/1:27:30:2,28:0.9333
chr1	120452200	T	G	P;ANN=G|missense_variant|MODERATE|NBPF8|NBPF8|transcript|NM_001037501.3|protein_coding|11/23|c.1175T>G|p.Leu392Arg|2155/7258|1175/2829|392/942||,G|non_coding_transcript_exon_variant|MODIFIER|NBPF8|NBPF8|transcript|NR_102404.2|pseudogene|13/24|n.2415T>G||||||,G|non_coding_transcript_exon_variant|MODIFIER|NBPF8|NBPF8|transcript|NR_102405.2|pseudogene|11/22|n.2155T>G||||||	no	1/1:21:22:0,22:1
chr1	120460621	C	A	P;ANN=A|missense_variant|MODERATE|NBPF8|NBPF8|transcript|NM_001037501.3|protein_coding|16/23|c.1850C>A|p.Pro617His|2830/7258|1850/2829|617/942||,A|non_coding_transcript_exon_variant|MODIFIER|NBPF8|NBPF8|transcript|NR_102404.2|pseudogene|17/24|n.2926C>A||||||,A|non_coding_transcript_exon_variant|MODIFIER|NBPF8|NBPF8|transcript|NR_102405.2|pseudogene|15/22|n.2666C>A||||||	no	0/1:19:44:22,21:0.4773
chr1	120466107	C	G	P;ANN=G|stop_gained|HIGH|NBPF8|NBPF8|transcript|NM_001037501.3|protein_coding|23/23|c.2715C>G|p.Tyr905*|3695/7258|2715/2829|905/942||,G|downstream_gene_variant|MODIFIER|LOC100996724|LOC100996724|transcript|NR_144516.1|pseudogene||n.*3523G>C|||||3523|,G|downstream_gene_variant|MODIFIER|LOC100996724|LOC100996724|transcript|NR_144517.1|pseudogene||n.*3523G>C|||||3523|,G|non_coding_transcript_exon_va…	no	0/1:22:53:27,26:0.4906
chr1	120544265	A	G	P;ANN=G|splice_donor_variant&intron_variant|HIGH|LOC100996724|LOC100996724|transcript|NR_144516.1|pseudogene|14/43|n.2034+2T>C||||||,G|splice_donor_variant&intron_variant|HIGH|LOC100996724|LOC100996724|transcript|NR_144517.1|pseudogene|13/41|n.1942+2T>C||||||	no	0/1:17:20:9,10:0.5
chr1	120805654	G	C	P;ANN=C|missense_variant|MODERATE|NBPF26|NBPF26|transcript|NM_001351372.1|protein_coding|1/30|c.64G>C|p.Glu22Gln|99/5668|64/4011|22/1336||	no	0/1:22:56:30,26:0.4643
chr1	121374827	A	G	P;ANN=G|missense_variant&splice_region_variant|MODERATE|SRGAP2C|SRGAP2C|transcript|NM_001329984.2|protein_coding|7/10|c.704A>G|p.His235Arg|1396/7091|704/1380|235/459||,G|missense_variant&splice_region_variant|MODERATE|SRGAP2C|SRGAP2C|transcript|NM_001271872.3|protein_coding|7/10|c.704A>G|p.His235Arg|1396/7088|704/1377|235/458||,G|intron_variant|MODIFIER|SRGAP2-AS1|SRGAP2-AS1|transcript|NR_104189.…	no	1/1:31:43:0,43:1
chr1	144437026	C	T	P;ANN=T|missense_variant|MODERATE|NBPF15|NBPF15|transcript|NM_001170755.2|protein_coding|10/22|c.362G>A|p.Arg121His|1524/4802|362/2013|121/670||,T|missense_variant|MODERATE|NBPF15|NBPF15|transcript|NM_173638.4|protein_coding|7/19|c.362G>A|p.Arg121His|994/4272|362/2013|121/670||	no	0/1:6:55:40,15:0.2727
chr1	145682624	A	G	P;ANN=G|missense_variant|MODERATE|PDZK1|PDZK1|transcript|NM_001201325.2|protein_coding|4/9|c.473T>C|p.Val158Ala|527/2065|473/1560|158/519||,G|missense_variant|MODERATE|PDZK1|PDZK1|transcript|NM_002614.4|protein_coding|5/10|c.473T>C|p.Val158Ala|630/2300|473/1560|158/519||,G|missense_variant|MODERATE|PDZK1|PDZK1|transcript|NM_001371359.1|protein_coding|4/10|c.473T>C|p.Val158Ala|527/1748|473/1527|15…	yes	0/1:29:45:18,26:0.5778
chr1	145826557	G	A	P;ANN=A|missense_variant|MODERATE|POLR3C|POLR3C|transcript|NM_001303456.1|protein_coding|3/15|c.290G>A|p.Arg97Gln|374/3709|290/1644|97/547||,A|missense_variant|MODERATE|POLR3C|POLR3C|transcript|NM_006468.8|protein_coding|3/15|c.251G>A|p.Arg84Gln|441/3776|251/1605|84/534||,A|upstream_gene_variant|MODIFIER|RNF115|RNF115|transcript|NM_014455.4|protein_coding||c.-2684C>T|||||2462|	no	0/1:20:41:14,27:0.6585
chr1	145872788	G	C	P;ANN=C|missense_variant|MODERATE|ANKRD35|ANKRD35|transcript|NM_144698.5|protein_coding|10/14|c.1981C>G|p.Gln661Glu|2089/3359|1981/3006|661/1001||,C|missense_variant|MODERATE|ANKRD35|ANKRD35|transcript|NM_001280799.1|protein_coding|8/12|c.1711C>G|p.Gln571Glu|1819/3093|1711/2736|571/911||	no	0/1:20:63:33,29:0.4603
chr1	145872994	T	C	P;ANN=C|missense_variant|MODERATE|ANKRD35|ANKRD35|transcript|NM_144698.5|protein_coding|10/14|c.1775A>G|p.Gln592Arg|1883/3359|1775/3006|592/1001||,C|missense_variant|MODERATE|ANKRD35|ANKRD35|transcript|NM_001280799.1|protein_coding|8/12|c.1505A>G|p.Gln502Arg|1613/3093|1505/2736|502/911||	no	1/1:30:67:0,67:1
chr1	145873487	G	A	P;ANN=A|missense_variant|MODERATE|ANKRD35|ANKRD35|transcript|NM_144698.5|protein_coding|10/14|c.1282C>T|p.Pro428Ser|1390/3359|1282/3006|428/1001||,A|missense_variant|MODERATE|ANKRD35|ANKRD35|transcript|NM_001280799.1|protein_coding|8/12|c.1012C>T|p.Pro338Ser|1120/3093|1012/2736|338/911||	no	0/1:19:69:37,32:0.4638
chr1	145896336	G	A	P;ANN=A|missense_variant|MODERATE|ITGA10|ITGA10|transcript|NM_003637.5|protein_coding|24/30|c.2851C>T|p.Arg951Cys|2887/5130|2851/3504|951/1167||,A|missense_variant|MODERATE|ITGA10|ITGA10|transcript|NM_001303040.2|protein_coding|21/27|c.2458C>T|p.Arg820Cys|2570/4813|2458/3111|820/1036||,A|missense_variant|MODERATE|ITGA10|ITGA10|transcript|NM_001303041.1|protein_coding|20/26|c.2422C>T|p.Arg808Cys|2…	yes	0/1:20:63:27,35:0.5556
chr1	146126409	G	C	P;ANN=C|splice_acceptor_variant&intron_variant|HIGH|NBPF10|NBPF10|transcript|NM_001302371.3|protein_coding|13/89|c.1854-1C>G||||||,C|splice_acceptor_variant&intron_variant|HIGH|NBPF10|NBPF10|transcript|NM_001039703.6|protein_coding|13/85|c.1854-1C>G||||||;LOF=(NBPF10|NBPF10|2|1.00)	no	0/1:9:45:34,11:0.2444
chr1	146135471	T	C	P;ANN=C|missense_variant|MODERATE|NBPF10|NBPF10|transcript|NM_001302371.3|protein_coding|8/90|c.1142A>G|p.Lys381Arg|1177/13028|1142/11388|381/3795||,C|missense_variant|MODERATE|NBPF10|NBPF10|transcript|NM_001039703.6|protein_coding|8/86|c.1142A>G|p.Lys381Arg|1177/12535|1142/10881|381/3626||	no	1/1:15:6:0,6:1
chr1	146964988	T	A	P;ANN=A|missense_variant|MODERATE|NBPF12|NBPF12|transcript|NM_001278141.1|protein_coding|11/37|c.662T>A|p.Ile221Asn|1879/7109|662/4374|221/1457||	no	1/1:27:30:0,28:0.9333
chr1	146991176	T	G	P;ANN=G|missense_variant|MODERATE|NBPF12|NBPF12|transcript|NM_001278141.1|protein_coding|33/37|c.3687T>G|p.Cys1229Trp|4904/7109|3687/4374|1229/1457||	no	0/1:11:44:16,28:0.6364
chr1	147242777	G	C	P;ANN=C|missense_variant|MODERATE|CHD1L|CHD1L|transcript|NM_004284.6|protein_coding|1/23|c.74G>C|p.Arg25Pro|94/2967|74/2694|25/897||,C|missense_variant|MODERATE|CHD1L|CHD1L|transcript|NM_001256338.3|protein_coding|1/17|c.74G>C|p.Arg25Pro|94/2355|74/2082|25/693||,C|missense_variant|MODERATE|CHD1L|CHD1L|transcript|NM_001348454.2|protein_coding|1/18|c.74G>C|p.Arg25Pro|94/2511|74/2238|25/745||,C|5_pr…	no	0/1:24:68:35,33:0.4853
chr1	147287641	C	G	P;ANN=G|missense_variant|MODERATE|CHD1L|CHD1L|transcript|NM_004284.6|protein_coding|19/23|c.2228C>G|p.Ser743Cys|2248/2967|2228/2694|743/897||,G|missense_variant|MODERATE|CHD1L|CHD1L|transcript|NM_001348451.2|protein_coding|20/24|c.2012C>G|p.Ser671Cys|3076/3795|2012/2478|671/825||,G|missense_variant|MODERATE|CHD1L|CHD1L|transcript|NM_001256336.3|protein_coding|18/22|c.1928C>G|p.Ser643Cys|2141/2860…	no	0/1:24:50:23,27:0.54
chr1	147618879	G	A	P;ANN=A|missense_variant|MODERATE|BCL9|BCL9|transcript|NM_004326.4|protein_coding|8/10|c.724G>A|p.Ala242Thr|1375/6187|724/4281|242/1426||	yes	0/1:18:32:16,16:0.5
chr1	147620166	C	T	P;ANN=T|missense_variant|MODERATE|BCL9|BCL9|transcript|NM_004326.4|protein_coding|8/10|c.2011C>T|p.Pro671Ser|2662/6187|2011/4281|671/1426||	no	1/1:24:49:0,49:1
chr1	148106997	T	G	P;ANN=G|missense_variant|MODERATE|NBPF11|NBPF11|transcript|NM_183372.6|protein_coding|20/24|c.2358A>C|p.Arg786Ser|3306/5558|2358/2760|786/919||,G|missense_variant|MODERATE|NBPF11|NBPF11|transcript|NM_001101663.4|protein_coding|18/22|c.2196A>C|p.Arg732Ser|2521/4773|2196/2598|732/865||,G|non_coding_transcript_exon_variant|MODIFIER|NBPF11|NBPF11|transcript|NR_046188.4|pseudogene|21/25|n.3374A>C|||||…	no	0/1:6:15:8,7:0.4667
chr1	148120602	C	T	P;ANN=T|missense_variant|MODERATE|NBPF11|NBPF11|transcript|NM_183372.6|protein_coding|10/24|c.1049G>A|p.Cys350Tyr|1997/5558|1049/2760|350/919||,T|missense_variant|MODERATE|NBPF11|NBPF11|transcript|NM_001101663.4|protein_coding|8/22|c.887G>A|p.Cys296Tyr|1212/4773|887/2598|296/865||,T|non_coding_transcript_exon_variant|MODIFIER|NBPF11|NBPF11|transcript|NR_046188.4|pseudogene|11/25|n.2145G>A||||||,T…	no	1/1:21:16:1,15:0.9375
chr1	148120603	A	G	P;ANN=G|missense_variant|MODERATE|NBPF11|NBPF11|transcript|NM_183372.6|protein_coding|10/24|c.1048T>C|p.Cys350Arg|1996/5558|1048/2760|350/919||,G|missense_variant|MODERATE|NBPF11|NBPF11|transcript|NM_001101663.4|protein_coding|8/22|c.886T>C|p.Cys296Arg|1211/4773|886/2598|296/865||,G|non_coding_transcript_exon_variant|MODIFIER|NBPF11|NBPF11|transcript|NR_046188.4|pseudogene|11/25|n.2144T>C||||||,G…	no	1/1:22:16:1,15:0.9375
chr1	148122759	T	G	P;ANN=G|missense_variant|MODERATE|NBPF11|NBPF11|transcript|NM_183372.6|protein_coding|8/24|c.698A>C|p.Asp233Ala|1646/5558|698/2760|233/919||,G|missense_variant|MODERATE|NBPF11|NBPF11|transcript|NM_001101663.4|protein_coding|6/22|c.536A>C|p.Asp179Ala|861/4773|536/2598|179/865||,G|non_coding_transcript_exon_variant|MODIFIER|NBPF11|NBPF11|transcript|NR_046188.4|pseudogene|9/25|n.1794A>C||||||,G|non_…	no	1/1:30:40:0,40:1
chr1	148126846	T	C	P;ANN=C|missense_variant|MODERATE|NBPF11|NBPF11|transcript|NM_183372.6|protein_coding|5/24|c.320A>G|p.Asn107Ser|1268/5558|320/2760|107/919||,C|missense_variant|MODERATE|NBPF11|NBPF11|transcript|NM_001101663.4|protein_coding|3/22|c.158A>G|p.Asn53Ser|483/4773|158/2598|53/865||,C|non_coding_transcript_exon_variant|MODIFIER|NBPF11|NBPF11|transcript|NR_046188.4|pseudogene|6/25|n.1416A>G||||||,C|non_co…	no	1/1:28:37:0,37:1
chr1	148424158	C	T	P;ANN=T|splice_donor_variant&intron_variant|HIGH|LOC100132057|LOC100132057|transcript|NR_111930.1|pseudogene|4/8|n.643+2C>T||||||	no	1/1:13:42:6,35:0.8333
chr1	148425504	A	T	P;ANN=T|splice_acceptor_variant&intron_variant|HIGH|LOC100132057|LOC100132057|transcript|NR_111930.1|pseudogene|5/8|n.656-2A>T||||||	no	0/1:20:67:38,29:0.4328
chr1	148482870	G	A	P;ANN=A|missense_variant|MODERATE|PPIAL4G|PPIAL4G|transcript|NM_001123068.1|protein_coding|1/1|c.383C>T|p.Ala128Val|416/738|383/495|128/164||	no	0/1:21:27:15,12:0.4444
chr1	149021033	C	A	P;ANN=A|missense_variant|MODERATE|PDE4DIP|PDE4DIP|transcript|NM_001350520.1|protein_coding|33/40|c.6451C>A|p.Gln2151Lys|6775/8885|6451/7527|2151/2508||,A|missense_variant|MODERATE|PDE4DIP|PDE4DIP|transcript|NM_001350521.2|protein_coding|40/46|c.6376C>A|p.Gln2126Lys|6447/8381|6376/7383|2126/2460||,A|missense_variant|MODERATE|PDE4DIP|PDE4DIP|transcript|NM_001198832.2|protein_coding|39/46|c.5647C>A|…	no	0/1:7:43:33,10:0.2326
chr1	149071659	C	T	P;ANN=T|missense_variant|MODERATE|NBPF9|NBPF9|transcript|NM_001277444.1|protein_coding|10/25|c.1324G>A|p.Asp442Asn|1399/5034|1324/3336|442/1111||,T|missense_variant|MODERATE|NBPF9|NBPF9|transcript|NM_001037675.3|protein_coding|10/21|c.1324G>A|p.Asp442Asn|1399/4527|1324/2829|442/942||	no	0/1:6:40:32,8:0.2
chr1	149812263	T	C	P;ANN=C|missense_variant|MODERATE|H2BC18|H2BC18|transcript|NM_001161334.1|protein_coding|1/2|c.61A>G|p.Lys21Glu|111/999|61/405|21/134||,C|missense_variant|MODERATE|H2BC18|H2BC18|transcript|NM_001024599.4|protein_coding|1/1|c.61A>G|p.Lys21Glu|111/495|61/381|21/126||,C|downstream_gene_variant|MODIFIER|H3C13|H3C13|transcript|NM_001123375.2|protein_coding||c.*1008A>G|||||962|	yes	0/1:19:58:27,31:0.5345
chr1	149812313	G	A	P;ANN=A|missense_variant|MODERATE|H2BC18|H2BC18|transcript|NM_001161334.1|protein_coding|1/2|c.11C>T|p.Pro4Leu|61/999|11/405|4/134||,A|missense_variant|MODERATE|H2BC18|H2BC18|transcript|NM_001024599.4|protein_coding|1/1|c.11C>T|p.Pro4Leu|61/495|11/381|4/126||,A|downstream_gene_variant|MODIFIER|H3C13|H3C13|transcript|NM_001123375.2|protein_coding||c.*958C>T|||||912|	yes	0/1:24:72:38,34:0.4722
chr1	149913731	A	G	P;ANN=G|missense_variant|MODERATE|SV2A|SV2A|transcript|NM_001328674.2|protein_coding|2/13|c.110T>C|p.Val37Ala|389/4202|110/2229|37/742||,G|missense_variant|MODERATE|SV2A|SV2A|transcript|NM_001328675.2|protein_coding|2/13|c.110T>C|p.Val37Ala|345/4158|110/2229|37/742||,G|missense_variant|MODERATE|SV2A|SV2A|transcript|NM_014849.5|protein_coding|2/13|c.110T>C|p.Val37Ala|563/4376|110/2229|37/742||	yes	0/1:25:55:29,24:0.4364
chr1	150308112	T	C	P;ANN=C|missense_variant|MODERATE|MRPS21|MRPS21|transcript|NM_018997.3|protein_coding|2/2|c.148T>C|p.Cys50Arg|673/1540|148/264|50/87||,C|missense_variant|MODERATE|MRPS21|MRPS21|transcript|NM_031901.5|protein_coding|3/3|c.148T>C|p.Cys50Arg|237/1104|148/264|50/87||	no	1/1:29:42:0,42:1
chr1	150325028	C	T	P;ANN=T|missense_variant|MODERATE|PRPF3|PRPF3|transcript|NM_004698.4|protein_coding|2/16|c.86C>T|p.Thr29Met|194/2414|86/2052|29/683||,T|5_prime_UTR_premature_start_codon_gain_variant|LOW|PRPF3|PRPF3|transcript|NM_001350529.1|protein_coding|2/17|c.-416C>T||||||,T|5_prime_UTR_variant|MODIFIER|PRPF3|PRPF3|transcript|NM_001350529.1|protein_coding|2/17|c.-416C>T|||||3421|,T|non_coding_transcript_exon_…	yes	0/1:17:33:14,19:0.5758
chr1	150510879	C	T	P;ANN=T|missense_variant|MODERATE|ECM1|ECM1|transcript|NM_001202858.2|protein_coding|6/10|c.470C>T|p.Thr157Met|571/2127|470/1704|157/567||,T|missense_variant|MODERATE|ECM1|ECM1|transcript|NM_004425.4|protein_coding|6/10|c.389C>T|p.Thr130Met|490/2046|389/1623|130/540||,T|missense_variant|MODERATE|ECM1|ECM1|transcript|NM_022664.3|protein_coding|6/9|c.389C>T|p.Thr130Met|490/1671|389/1248|130/415||,T…	no	0/1:20:65:36,29:0.4462
chr1	150512511	G	A	P;ANN=A|missense_variant|MODERATE|ECM1|ECM1|transcript|NM_001202858.2|protein_coding|8/10|c.1324G>A|p.Gly442Ser|1425/2127|1324/1704|442/567||,A|missense_variant|MODERATE|ECM1|ECM1|transcript|NM_004425.4|protein_coding|8/10|c.1243G>A|p.Gly415Ser|1344/2046|1243/1623|415/540||,A|missense_variant|MODERATE|ECM1|ECM1|transcript|NM_022664.3|protein_coding|7/9|c.868G>A|p.Gly290Ser|969/1671|868/1248|290/4…	no	0/1:27:48:23,25:0.5208
chr1	150553568	G	C	P;ANN=C|missense_variant|MODERATE|ADAMTSL4|ADAMTSL4|transcript|NM_001288608.1|protein_coding|6/20|c.577G>C|p.Ala193Pro|866/4323|577/3294|193/1097||,C|missense_variant|MODERATE|ADAMTSL4|ADAMTSL4|transcript|NM_019032.5|protein_coding|6/19|c.577G>C|p.Ala193Pro|866/4254|577/3225|193/1074||,C|missense_variant|MODERATE|ADAMTSL4|ADAMTSL4|transcript|NM_025008.5|protein_coding|6/15|c.577G>C|p.Ala193Pro|82…	no	0/1:24:52:28,24:0.4615
chr1	150558029	TG	T	P;ANN=T|frameshift_variant|HIGH|ADAMTSL4|ADAMTSL4|transcript|NM_001288608.1|protein_coding|15/20|c.2339delG|p.Gly780fs|2628/4323|2339/3294|780/1097||INFO_REALIGN_3_PRIME,T|frameshift_variant|HIGH|ADAMTSL4|ADAMTSL4|transcript|NM_019032.5|protein_coding|14/19|c.2270delG|p.Gly757fs|2559/4254|2270/3225|757/1074||INFO_REALIGN_3_PRIME,T|frameshift_variant|HIGH|ADAMTSL4|ADAMTSL4|transcript|NM_025008.5|p…	no	0/1:22:52:30,22:0.4231
chr1	150574122	G	A	P;ANN=A|splice_donor_variant&intron_variant|HIGH|ADAMTSL4-AS1|ADAMTSL4-AS1|transcript|NR_104133.1|pseudogene|1/3|n.429+2C>T||||||,A|downstream_gene_variant|MODIFIER|MCL1|MCL1|transcript|NM_021960.5|protein_coding||c.*3253C>T|||||436|,A|downstream_gene_variant|MODIFIER|MCL1|MCL1|transcript|NM_001197320.1|protein_coding||c.*3253C>T|||||429|,A|downstream_gene_variant|MODIFIER|MCL1|MCL1|transcript|NM…	no	0/1:25:22:7,15:0.6818
chr1	150706557	G	A	P;ANN=A|missense_variant|MODERATE|HORMAD1|HORMAD1|transcript|NM_032132.5|protein_coding|10/15|c.800C>T|p.Thr267Ile|925/1904|800/1185|267/394||,A|missense_variant|MODERATE|HORMAD1|HORMAD1|transcript|NM_001199829.2|protein_coding|9/14|c.779C>T|p.Thr260Ile|904/1883|779/1164|260/387||	no	0/1:26:43:15,27:0.6279
chr1	150755063	G	A	P;ANN=A|missense_variant|MODERATE|CTSS|CTSS|transcript|NM_004079.5|protein_coding|4/8|c.337C>T|p.Arg113Trp|419/3936|337/996|113/331||,A|intron_variant|MODIFIER|CTSS|CTSS|transcript|NM_001199739.2|protein_coding|3/6|c.249+2795C>T||||||	no	0/1:21:49:28,20:0.4082
chr1	150968149	T	G	P;ANN=G|missense_variant|MODERATE|CERS2|CERS2|transcript|NM_022075.5|protein_coding|4/11|c.344A>C|p.Glu115Ala|562/2323|344/1143|115/380||,G|missense_variant|MODERATE|CERS2|CERS2|transcript|NM_181746.3|protein_coding|4/11|c.344A>C|p.Glu115Ala|770/2544|344/1143|115/380||,G|downstream_gene_variant|MODIFIER|SETDB1|SETDB1|transcript|NM_001366417.1|protein_coding||c.*3785T>G|||||3412|,G|downstream_gene…	no	0/1:29:72:34,37:0.5139
chr1	150986360	A	G	P;ANN=G|missense_variant|MODERATE|ANXA9|ANXA9|transcript|NM_003568.3|protein_coding|8/14|c.497A>G|p.Asp166Gly|698/1550|497/1038|166/345||	no	0/1:21:68:36,32:0.4706
chr1	150998101	G	T	P;ANN=T|missense_variant|MODERATE|MINDY1|MINDY1|transcript|NM_001163258.2|protein_coding|9/11|c.1298C>A|p.Thr433Lys|1536/2543|1298/1554|433/517||,T|missense_variant|MODERATE|MINDY1|MINDY1|transcript|NM_001040217.3|protein_coding|8/10|c.728C>A|p.Thr243Lys|1451/2458|728/984|243/327||,T|missense_variant|MODERATE|MINDY1|MINDY1|transcript|NM_001319998.2|protein_coding|9/11|c.1154C>A|p.Thr385Lys|3288/4…	no	1/1:36:47:0,47:1
chr1	151002632	T	C	P;ANN=C|missense_variant|MODERATE|MINDY1|MINDY1|transcript|NM_001163258.2|protein_coding|3/11|c.130A>G|p.Lys44Glu|368/2543|130/1554|44/517||,C|5_prime_UTR_variant|MODIFIER|MINDY1|MINDY1|transcript|NM_001319998.2|protein_coding|3/11|c.-15A>G|||||15|,C|5_prime_UTR_variant|MODIFIER|MINDY1|MINDY1|transcript|NM_018379.5|protein_coding|3/11|c.-15A>G|||||15|,C|intron_variant|MODIFIER|MINDY1|MINDY1|trans…	no	1/1:30:69:0,69:1
chr1	151034215	C	T	P;ANN=T|missense_variant|MODERATE|PRUNE1|PRUNE1|transcript|NM_021222.3|protein_coding|8/8|c.1343C>T|p.Ala448Val|1527/3025|1343/1362|448/453||,T|missense_variant|MODERATE|PRUNE1|PRUNE1|transcript|NM_001303229.2|protein_coding|7/7|c.797C>T|p.Ala266Val|1324/2822|797/816|266/271||,T|missense_variant|MODERATE|PRUNE1|PRUNE1|transcript|NM_001303242.2|protein_coding|7/7|c.1184C>T|p.Ala395Val|1368/2866|11…	no	0/1:17:43:14,29:0.6744
chr1	151088230	C	T	P;ANN=T|missense_variant|MODERATE|GABPB2|GABPB2|transcript|NM_001323910.2|protein_coding|2/10|c.41C>T|p.Ala14Val|215/8855|41/1395|14/464||,T|missense_variant|MODERATE|GABPB2|GABPB2|transcript|NM_001323906.2|protein_coding|2/10|c.41C>T|p.Ala14Val|215/2760|41/1359|14/452||,T|missense_variant|MODERATE|GABPB2|GABPB2|transcript|NM_001323907.2|protein_coding|2/8|c.41C>T|p.Ala14Val|215/8573|41/1113|14/3…	yes	0/1:20:45:25,20:0.4444
chr1	151135661	T	G	P;ANN=G|missense_variant|MODERATE|SEMA6C|SEMA6C|transcript|NM_001178061.2|protein_coding|14/20|c.1363A>C|p.Thr455Pro|1666/3989|1363/2889|455/962||,G|missense_variant|MODERATE|SEMA6C|SEMA6C|transcript|NM_001178062.2|protein_coding|13/19|c.1243A>C|p.Thr415Pro|1546/3869|1243/2769|415/922||,G|missense_variant|MODERATE|SEMA6C|SEMA6C|transcript|NM_030913.5|protein_coding|14/19|c.1363A>C|p.Thr455Pro|166…	no	1/1:32:58:0,58:1
chr1	151140007	T	C	P;ANN=C|missense_variant|MODERATE|SEMA6C|SEMA6C|transcript|NM_001178061.2|protein_coding|4/20|c.202A>G|p.Thr68Ala|505/3989|202/2889|68/962||,C|missense_variant|MODERATE|SEMA6C|SEMA6C|transcript|NM_001178062.2|protein_coding|4/19|c.202A>G|p.Thr68Ala|505/3869|202/2769|68/922||,C|missense_variant|MODERATE|SEMA6C|SEMA6C|transcript|NM_030913.5|protein_coding|4/19|c.202A>G|p.Thr68Ala|505/3893|202/2793|…	no	0/1:22:56:25,30:0.5357
chr1	151170560	C	T	P;ANN=T|missense_variant|MODERATE|TMOD4|TMOD4|transcript|NM_013353.3|protein_coding|9/10|c.974G>A|p.Arg325Gln|1074/1232|974/1038|325/345||,T|upstream_gene_variant|MODIFIER|LYSMD1|LYSMD1|transcript|NM_212551.5|protein_coding||c.-5302G>A|||||4658|,T|upstream_gene_variant|MODIFIER|LYSMD1|LYSMD1|transcript|NM_001136543.2|protein_coding||c.-4778G>A|||||4658|,T|downstream_gene_variant|MODIFIER|TNFAIP8L…	yes	0/1:26:64:34,30:0.4688
chr1	151342811	G	C	P;ANN=C|missense_variant|MODERATE|RFX5|RFX5|transcript|NM_000449.3|protein_coding|11/11|c.1226C>G|p.Pro409Arg|1447/3618|1226/1851|409/616||,C|missense_variant|MODERATE|RFX5|RFX5|transcript|NM_001025603.2|protein_coding|11/11|c.1226C>G|p.Pro409Arg|1399/3570|1226/1851|409/616||,C|upstream_gene_variant|MODIFIER|GBAT2|GBAT2|transcript|NR_131972.1|pseudogene||n.-4199G>C|||||4199|	no	0/1:27:62:24,38:0.6129
chr1	151401549	T	C	P;ANN=C|missense_variant|MODERATE|PSMB4|PSMB4|transcript|NM_002796.3|protein_coding|6/7|c.701T>C|p.Ile234Thr|716/918|701/795|234/264||,C|downstream_gene_variant|MODIFIER|POGZ|POGZ|transcript|NM_015100.4|protein_coding||c.*3253A>G|||||1175|,C|downstream_gene_variant|MODIFIER|POGZ|POGZ|transcript|NM_207171.2|protein_coding||c.*3253A>G|||||1175|,C|downstream_gene_variant|MODIFIER|POGZ|POGZ|transcrip…	no	0/1:23:60:30,30:0.5
chr1	151524243	G	A	P;ANN=A|missense_variant|MODERATE|CGN|CGN|transcript|NM_020770.3|protein_coding|7/21|c.1286G>A|p.Arg429His|1429/5100|1286/3612|429/1203||	yes	0/1:17:39:21,18:0.4615
chr1	151540419	A	G	P;ANN=G|missense_variant|MODERATE|TUFT1|TUFT1|transcript|NM_001126337.2|protein_coding|1/12|c.53A>G|p.Gln18Arg|111/3032|53/1098|18/365||,G|missense_variant|MODERATE|TUFT1|TUFT1|transcript|NM_020127.3|protein_coding|1/13|c.53A>G|p.Gln18Arg|111/3107|53/1173|18/390||,G|5_prime_UTR_variant|MODIFIER|TUFT1|TUFT1|transcript|NM_001301317.2|protein_coding|1/14|c.-30A>G|||||21321|,G|downstream_gene_variant…	no	0/1:23:62:27,35:0.5645
chr1	151707296	T	A	P;ANN=A|splice_acceptor_variant&intron_variant|HIGH|CELF3|CELF3|transcript|NM_007185.7|protein_coding|7/12|c.773-2A>T||||||,A|splice_acceptor_variant&intron_variant|HIGH|CELF3|CELF3|transcript|NM_001172648.4|protein_coding|7/12|c.632-2A>T||||||,A|splice_acceptor_variant&intron_variant|HIGH|CELF3|CELF3|transcript|NM_001291106.2|protein_coding|7/12|c.773-2A>T||||||,A|splice_acceptor_variant&intron_…	no	0/1:15:75:38,37:0.4933
chr1	151760859	T	G	P;ANN=G|missense_variant|MODERATE|MRPL9|MRPL9|transcript|NM_031420.4|protein_coding|6/7|c.629A>C|p.Glu210Ala|646/1224|629/804|210/267||,G|missense_variant|MODERATE|MRPL9|MRPL9|transcript|NM_001300733.2|protein_coding|5/6|c.527A>C|p.Glu176Ala|544/1122|527/702|176/233||,G|upstream_gene_variant|MODIFIER|OAZ3|OAZ3|transcript|NM_001134939.1|protein_coding||c.-2277T>G|||||2110|WARNING_TRANSCRIPT_MULTIP…	no	1/1:26:30:0,30:1
chr1	151815107	G	T	P;ANN=T|missense_variant|MODERATE|RORC|RORC|transcript|NM_005060.4|protein_coding|5/11|c.617C>A|p.Pro206His|655/2996|617/1557|206/518||,T|missense_variant|MODERATE|RORC|RORC|transcript|NM_001001523.2|protein_coding|4/10|c.554C>A|p.Pro185His|714/3055|554/1494|185/497||	yes	0/1:21:76:32,44:0.5789
chr1	151847822	G	C	P;ANN=C|missense_variant|MODERATE|THEM5|THEM5|transcript|NM_182578.4|protein_coding|5/6|c.616C>G|p.Leu206Val|763/1161|616/744|206/247||,C|intron_variant|MODIFIER|C2CD4D-AS1|C2CD4D-AS1|transcript|NR_024237.2|pseudogene|4/4|n.1031-2411G>C||||||,C|intron_variant|MODIFIER|C2CD4D-AS1|C2CD4D-AS1|transcript|NR_152846.1|pseudogene|3/3|n.951-2411G>C||||||	no	1/1:33:51:0,51:1
chr1	151847848	T	C	P;ANN=C|missense_variant|MODERATE|THEM5|THEM5|transcript|NM_182578.4|protein_coding|5/6|c.590A>G|p.Asp197Gly|737/1161|590/744|197/247||,C|intron_variant|MODIFIER|C2CD4D-AS1|C2CD4D-AS1|transcript|NR_024237.2|pseudogene|4/4|n.1031-2385T>C||||||,C|intron_variant|MODIFIER|C2CD4D-AS1|C2CD4D-AS1|transcript|NR_152846.1|pseudogene|3/3|n.951-2385T>C||||||	no	1/1:33:61:0,61:1
chr1	151909409	A	C	P;ANN=C|missense_variant|MODERATE|THEM4|THEM4|transcript|NM_053055.5|protein_coding|1/6|c.50T>G|p.Leu17Arg|103/4797|50/723|17/240||	no	1/1:28:34:0,34:1
chr1	152107513	T	G	P;ANN=G|missense_variant|MODERATE|TCHH|TCHH|transcript|NM_007113.3|protein_coding|3/3|c.5704A>C|p.Lys1902Gln|5799/6995|5704/5832|1902/1943||	no	0/1:19:49:22,27:0.551
chr1	152108073	T	C	P;ANN=C|missense_variant|MODERATE|TCHH|TCHH|transcript|NM_007113.3|protein_coding|3/3|c.5144A>G|p.Gln1715Arg|5239/6995|5144/5832|1715/1943||	yes	0/1:23:46:25,21:0.4565
chr1	152109247	C	A	P;ANN=A|stop_gained|HIGH|TCHH|TCHH|transcript|NM_007113.3|protein_coding|3/3|c.3970G>T|p.Glu1324*|4065/6995|3970/5832|1324/1943||	yes	0/1:21:57:34,23:0.4035
chr1	152109445	G	C	P;ANN=C|missense_variant|MODERATE|TCHH|TCHH|transcript|NM_007113.3|protein_coding|3/3|c.3772C>G|p.Leu1258Val|3867/6995|3772/5832|1258/1943||	no	0/1:25:46:20,26:0.5652
chr1	152110849	A	T	P;ANN=T|missense_variant|MODERATE|TCHH|TCHH|transcript|NM_007113.3|protein_coding|3/3|c.2368T>A|p.Leu790Met|2463/6995|2368/5832|790/1943||	no	0/1:27:37:15,22:0.5946
chr1	152113029	A	C	P;ANN=C|missense_variant|MODERATE|TCHH|TCHH|transcript|NM_007113.3|protein_coding|3/3|c.188T>G|p.Leu63Arg|283/6995|188/5832|63/1943||	no	1/1:27:63:0,63:1
chr1	152155645	G	A	P;ANN=A|missense_variant|MODERATE|RPTN|RPTN|transcript|NM_001122965.1|protein_coding|3/3|c.1454C>T|p.Ser485Phe|1519/3569|1454/2355|485/784||	no	0/1:23:49:27,22:0.449
chr1	152213286	C	G	P;ANN=G|missense_variant|MODERATE|HRNR|HRNR|transcript|NM_001009931.2|protein_coding|3/3|c.8343G>C|p.Gln2781His|8422/9632|8343/8553|2781/2850||	no	1/1:27:22:0,22:1
chr1	152215086	A	C	P;ANN=C|missense_variant|MODERATE|HRNR|HRNR|transcript|NM_001009931.2|protein_coding|3/3|c.6543T>G|p.His2181Gln|6622/9632|6543/8553|2181/2850||	no	1/1:16:22:2,20:0.9091
chr1	152215334	G	A	P;ANN=A|missense_variant|MODERATE|HRNR|HRNR|transcript|NM_001009931.2|protein_coding|3/3|c.6295C>T|p.Pro2099Ser|6374/9632|6295/8553|2099/2850||	no	0/1:7:14:2,12:0.8571
chr1	152216579	G	C	P;ANN=C|missense_variant|MODERATE|HRNR|HRNR|transcript|NM_001009931.2|protein_coding|3/3|c.5050C>G|p.Arg1684Gly|5129/9632|5050/8553|1684/2850||	no	1/1:6:23:0,22:0.9565
chr1	152218244	C	T	P;ANN=T|missense_variant|MODERATE|HRNR|HRNR|transcript|NM_001009931.2|protein_coding|3/3|c.3385G>A|p.Gly1129Ser|3464/9632|3385/8553|1129/2850||	no	1/1:21:19:0,19:1
chr1	152219233	C	G	P;ANN=G|missense_variant|MODERATE|HRNR|HRNR|transcript|NM_001009931.2|protein_coding|3/3|c.2396G>C|p.Ser799Thr|2475/9632|2396/8553|799/2850||	no	1/1:34:52:0,52:1
chr1	152219638	C	T	P;ANN=T|missense_variant|MODERATE|HRNR|HRNR|transcript|NM_001009931.2|protein_coding|3/3|c.1991G>A|p.Arg664Gln|2070/9632|1991/8553|664/2850||	no	1/1:37:61:0,61:1
chr1	152220155	C	T	P;ANN=T|missense_variant|MODERATE|HRNR|HRNR|transcript|NM_001009931.2|protein_coding|3/3|c.1474G>A|p.Gly492Arg|1553/9632|1474/8553|492/2850||	no	1/1:30:50:0,50:1
chr1	152220211	T	C	P;ANN=C|missense_variant|MODERATE|HRNR|HRNR|transcript|NM_001009931.2|protein_coding|3/3|c.1418A>G|p.Glu473Gly|1497/9632|1418/8553|473/2850||	no	1/1:28:61:0,61:1
chr1	152220349	C	T	P;ANN=T|missense_variant|MODERATE|HRNR|HRNR|transcript|NM_001009931.2|protein_coding|3/3|c.1280G>A|p.Gly427Asp|1359/9632|1280/8553|427/2850||	no	1/1:29:51:0,51:1
chr1	152220502	T	C	P;ANN=C|missense_variant|MODERATE|HRNR|HRNR|transcript|NM_001009931.2|protein_coding|3/3|c.1127A>G|p.Gln376Arg|1206/9632|1127/8553|376/2850||	no	1/1:35:61:0,61:1
chr1	152220810	G	T	P;ANN=T|missense_variant|MODERATE|HRNR|HRNR|transcript|NM_001009931.2|protein_coding|3/3|c.819C>A|p.His273Gln|898/9632|819/8553|273/2850||	no	1/1:33:53:0,53:1
chr1	152221375	C	T	P;ANN=T|missense_variant|MODERATE|HRNR|HRNR|transcript|NM_001009931.2|protein_coding|3/3|c.254G>A|p.Arg85His|333/9632|254/8553|85/2850||	no	1/1:32:53:0,53:1
chr1	152305958	T	G	P;ANN=G|missense_variant|MODERATE|FLG|FLG|transcript|NM_002016.2|protein_coding|3/3|c.8928A>C|p.Glu2976Asp|9000/12793|8928/12186|2976/4061||	no	0/1:10:35:16,19:0.5429
chr1	152353320	C	A	P;ANN=A|missense_variant|MODERATE|FLG2|FLG2|transcript|NM_001014342.3|protein_coding|3/3|c.4466G>T|p.Arg1489Ile|4539/9124|4466/7176|1489/2391||,A|intron_variant|MODIFIER|FLG-AS1|FLG-AS1|transcript|NR_103778.1|pseudogene|6/6|n.1407-10667C>A||||||,A|intron_variant|MODIFIER|FLG-AS1|FLG-AS1|transcript|NR_103779.1|pseudogene|2/2|n.152-10667C>A||||||	yes	0/1:20:49:27,22:0.449
chr1	152409905	G	A	P;ANN=A|missense_variant|MODERATE|CRNN|CRNN|transcript|NM_016190.3|protein_coding|3/3|c.1177C>T|p.Pro393Ser|1240/1902|1177/1488|393/495||	yes	0/1:20:50:33,17:0.34
chr1	152511653	G	A	P;ANN=A|missense_variant|MODERATE|LCE5A|LCE5A|transcript|NM_178438.5|protein_coding|2/2|c.119G>A|p.Cys40Tyr|336/860|119/357|40/118||,A|upstream_gene_variant|MODIFIER|CRCT1|CRCT1|transcript|NM_019060.3|protein_coding||c.-2922G>A|||||2829|	no	1/1:32:38:0,38:1
chr1	152664367	A	T	P;ANN=T|missense_variant|MODERATE|LCE2D|LCE2D|transcript|NM_178430.4|protein_coding|2/2|c.262A>T|p.Ser88Cys|333/625|262/333|88/110||	no	0/1:20:52:23,29:0.5577
chr1	152719598	G	C	P;ANN=C|missense_variant|MODERATE|C1orf68|C1orf68|transcript|NM_001024679.3|protein_coding|1/1|c.77G>C|p.Ser26Thr|77/949|77/753|26/250||	no	0/1:18:34:18,16:0.4706
chr1	152719996	A	C	P;ANN=C|missense_variant|MODERATE|C1orf68|C1orf68|transcript|NM_001024679.3|protein_coding|1/1|c.475A>C|p.Thr159Pro|475/949|475/753|159/250||	no	0/1:24:54:22,32:0.5926
chr1	152760825	T	A	P;ANN=A|missense_variant|MODERATE|KPRP|KPRP|transcript|NM_001025231.2|protein_coding|2/2|c.1237T>A|p.Cys413Ser|1300/2527|1237/1740|413/579||	no	0/1:27:55:25,30:0.5455
chr1	152787474	A	G	P;ANN=G|missense_variant|MODERATE|LCE1E|LCE1E|transcript|NM_178353.2|protein_coding|2/2|c.175A>G|p.Ser59Gly|248/1199|175/357|59/118||	no	0/1:17:58:30,28:0.4828
chr1	152985356	C	A	P;ANN=A|missense_variant|MODERATE|SPRR1A|SPRR1A|transcript|NM_001199828.2|protein_coding|2/2|c.126C>A|p.His42Gln|204/662|126/270|42/89||,A|missense_variant|MODERATE|SPRR1A|SPRR1A|transcript|NM_005987.4|protein_coding|2/2|c.126C>A|p.His42Gln|190/648|126/270|42/89||	no	0/1:22:42:21,21:0.5
chr1	152985411	G	A	P;ANN=A|missense_variant|MODERATE|SPRR1A|SPRR1A|transcript|NM_001199828.2|protein_coding|2/2|c.181G>A|p.Val61Ile|259/662|181/270|61/89||,A|missense_variant|MODERATE|SPRR1A|SPRR1A|transcript|NM_005987.4|protein_coding|2/2|c.181G>A|p.Val61Ile|245/648|181/270|61/89||	no	0/1:26:49:25,24:0.4898
chr1	153032377	C	T	P;ANN=T|missense_variant|MODERATE|SPRR1B|SPRR1B|transcript|NM_003125.3|protein_coding|2/2|c.32C>T|p.Thr11Ile|96/619|32/270|11/89||	no	0/1:26:60:29,31:0.5167
chr1	153261012	C	CGGCGGT	P;ANN=CGGCGGT|disruptive_inframe_insertion|MODERATE|LOR|LOR|transcript|NM_000427.3|protein_coding|2/2|c.75_80dupTGGCGG|p.Gly26_Gly27dup|151/1245|81/939|27/312||INFO_REALIGN_3_PRIME	no	0/1:15:43:30,13:0.3023
chr1	153261515	A	ACTCTGGCGGCGG	P;ANN=ACTCTGGCGGCGG|conservative_inframe_insertion|MODERATE|LOR|LOR|transcript|NM_000427.3|protein_coding|2/2|c.574_585dupGGCGGCTCTGGC|p.Gly192_Gly195dup|656/1245|586/939|196/312||INFO_REALIGN_3_PRIME	no	1/1:9:38:26,8:0.2105
chr1	153307100	C	T	P;ANN=T|missense_variant|MODERATE|PGLYRP3|PGLYRP3|transcript|NM_052891.2|protein_coding|2/7|c.223G>A|p.Val75Ile|276/1173|223/1026|75/341||	no	0/1:18:48:28,20:0.4167
chr1	153341677	C	A	P;ANN=A|missense_variant|MODERATE|PGLYRP4|PGLYRP4|transcript|NM_020393.4|protein_coding|6/9|c.575G>T|p.Gly192Val|935/2128|575/1122|192/373||	no	1/1:25:72:1,71:0.9861
chr1	153347896	T	G	P;ANN=G|missense_variant|MODERATE|PGLYRP4|PGLYRP4|transcript|NM_020393.4|protein_coding|2/9|c.37A>C|p.Ile13Leu|397/2128|37/1122|13/373||	no	1/1:26:42:0,42:1
chr1	153458930	C	G	P;ANN=G|missense_variant|MODERATE|S100A7|S100A7|transcript|NM_002963.4|protein_coding|2/3|c.84G>C|p.Glu28Asp|145/429|84/306|28/101||	no	1/1:28:42:0,42:1
chr1	153934802	CCTGCTGCTG	C	P;ANN=C|conservative_inframe_deletion|MODERATE|DENND4B|DENND4B|transcript|NM_001367466.1|protein_coding|18/28|c.2755_2763delCAGCAGCAG|p.Gln919_Gln921del|2875/5432|2755/4524|919/1507||,C|conservative_inframe_deletion|MODERATE|DENND4B|DENND4B|transcript|NM_014856.3|protein_coding|18/28|c.2722_2730delCAGCAGCAG|p.Gln908_Gln910del|3171/5728|2722/4491|908/1496||	no	0/1:16:56:35,21:0.375
chr1	153953602	T	C	P;ANN=C|missense_variant|MODERATE|CRTC2|CRTC2|transcript|NM_181715.3|protein_coding|5/14|c.439A>G|p.Met147Val|554/2630|439/2082|147/693||	no	0/1:27:51:24,27:0.5294
chr1	153962304	G	GC	P;ANN=GC|frameshift_variant|HIGH|SLC39A1|SLC39A1|transcript|NM_001271957.2|protein_coding|3/4|c.233dupG|p.Val79fs|744/2474|233/975|78/324||,GC|frameshift_variant|HIGH|SLC39A1|SLC39A1|transcript|NM_001271959.1|protein_coding|3/4|c.233dupG|p.Val79fs|581/2322|233/975|78/324||,GC|frameshift_variant|HIGH|SLC39A1|SLC39A1|transcript|NM_001271960.1|protein_coding|4/5|c.233dupG|p.Val79fs|473/2214|233/975|…	yes	0/1:23:62:28,32:0.5161
chr1	153969038	C	T	P;ANN=T|missense_variant|MODERATE|CREB3L4|CREB3L4|transcript|NM_001255978.2|protein_coding|3/10|c.283C>T|p.Pro95Ser|550/1748|283/1188|95/395||,T|missense_variant|MODERATE|CREB3L4|CREB3L4|transcript|NM_001255980.2|protein_coding|3/10|c.223C>T|p.Pro75Ser|490/1688|223/1128|75/375||,T|missense_variant|MODERATE|CREB3L4|CREB3L4|transcript|NM_130898.4|protein_coding|3/10|c.283C>T|p.Pro95Ser|570/1768|283…	no	0/1:21:53:26,27:0.5094
chr1	153969366	T	G	P;ANN=G|missense_variant|MODERATE|CREB3L4|CREB3L4|transcript|NM_001255978.2|protein_coding|4/10|c.454T>G|p.Ser152Ala|721/1748|454/1188|152/395||,G|missense_variant|MODERATE|CREB3L4|CREB3L4|transcript|NM_001255980.2|protein_coding|4/10|c.394T>G|p.Ser132Ala|661/1688|394/1128|132/375||,G|missense_variant|MODERATE|CREB3L4|CREB3L4|transcript|NM_130898.4|protein_coding|4/10|c.454T>G|p.Ser152Ala|741/176…	yes	0/1:17:59:28,31:0.5254
chr1	154321199	G	A	P;ANN=A|missense_variant|MODERATE|AQP10|AQP10|transcript|NM_080429.3|protein_coding|1/6|c.44G>A|p.Arg15Gln|107/1814|44/906|15/301||,A|upstream_gene_variant|MODIFIER|ATP8B2|ATP8B2|transcript|NM_001005855.2|protein_coding||c.-4541G>A|||||4326|,A|upstream_gene_variant|MODIFIER|ATP8B2|ATP8B2|transcript|NM_001370596.1|protein_coding||c.-4541G>A|||||4326|,A|upstream_gene_variant|MODIFIER|ATP8B2|ATP8B2|…	no	0/1:20:44:18,26:0.5909
chr1	154323116	C	T	P;ANN=T|missense_variant|MODERATE|AQP10|AQP10|transcript|NM_080429.3|protein_coding|3/6|c.367C>T|p.His123Tyr|430/1814|367/906|123/301||,T|upstream_gene_variant|MODIFIER|ATP8B2|ATP8B2|transcript|NM_001005855.2|protein_coding||c.-2624C>T|||||2409|,T|upstream_gene_variant|MODIFIER|ATP8B2|ATP8B2|transcript|NM_001370596.1|protein_coding||c.-2624C>T|||||2409|,T|upstream_gene_variant|MODIFIER|ATP8B2|ATP…	no	0/1:24:63:34,29:0.4603
chr1	154571515	G	A	P;ANN=A|missense_variant|MODERATE|CHRNB2|CHRNB2|transcript|NM_000748.3|protein_coding|5/6|c.692G>A|p.Arg231His|959/5854|692/1509|231/502||	yes	0/1:16:63:34,18:0.2857
chr1	154601491	T	C	P;ANN=C|missense_variant|MODERATE|ADAR|ADAR|transcript|NM_001365045.1|protein_coding|2/15|c.1178A>G|p.Lys393Arg|1180/6458|1178/3708|393/1235||,C|missense_variant|MODERATE|ADAR|ADAR|transcript|NM_001193495.2|protein_coding|2/15|c.266A>G|p.Lys89Arg|1384/6662|266/2796|89/931||,C|missense_variant|MODERATE|ADAR|ADAR|transcript|NM_001111.5|protein_coding|2/15|c.1151A>G|p.Lys384Arg|1331/6609|1151/3681|3…	no	1/1:27:56:0,55:0.9821
chr1	154602344	T	C	P;ANN=C|missense_variant|MODERATE|ADAR|ADAR|transcript|NM_001365045.1|protein_coding|2/15|c.325A>G|p.Arg109Gly|327/6458|325/3708|109/1235||,C|missense_variant|MODERATE|ADAR|ADAR|transcript|NM_001111.5|protein_coding|2/15|c.298A>G|p.Arg100Gly|478/6609|298/3681|100/1226||,C|missense_variant|MODERATE|ADAR|ADAR|transcript|NM_015840.4|protein_coding|2/15|c.298A>G|p.Arg100Gly|478/6531|298/3603|100/1200…	no	1/1:30:62:0,62:1
chr1	154869505	G	A	P;ANN=A|missense_variant|MODERATE|KCNN3|KCNN3|transcript|NM_001204087.1|protein_coding|1/9|c.460C>T|p.Arg154Trp|774/13065|460/2241|154/746||,A|missense_variant|MODERATE|KCNN3|KCNN3|transcript|NM_002249.6|protein_coding|1/8|c.460C>T|p.Arg154Trp|777/13031|460/2196|154/731||,A|upstream_gene_variant|MODIFIER|KCNN3|KCNN3|transcript|NM_001365837.1|protein_coding||c.-1563C>T|||||1435|,A|upstream_gene_va…	no	0/1:23:60:30,30:0.5
chr1	154946604	C	T	P;ANN=T|missense_variant|MODERATE|PBXIP1|PBXIP1|transcript|NM_020524.4|protein_coding|10/11|c.1070G>A|p.Gly357Asp|1137/3204|1070/2196|357/731||,T|missense_variant|MODERATE|PBXIP1|PBXIP1|transcript|NM_001317734.2|protein_coding|9/10|c.983G>A|p.Gly328Asp|1048/3115|983/2109|328/702||,T|missense_variant|MODERATE|PBXIP1|PBXIP1|transcript|NM_001317735.2|protein_coding|7/8|c.605G>A|p.Gly202Asp|717/2784|…	no	0/1:19:51:30,21:0.4118
chr1	155015532	C	T	P;ANN=T|missense_variant|MODERATE|ZBTB7B|ZBTB7B|transcript|NM_001252406.2|protein_coding|4/5|c.974C>T|p.Ala325Val|1432/4020|974/1722|325/573||,T|missense_variant|MODERATE|ZBTB7B|ZBTB7B|transcript|NM_001256455.1|protein_coding|2/3|c.872C>T|p.Ala291Val|1192/3780|872/1620|291/539||,T|downstream_gene_variant|MODIFIER|DCST2|DCST2|transcript|NM_144622.3|protein_coding||c.*3012G>A|||||2995|,T|non_coding…	no	0/1:24:58:26,31:0.5345
chr1	155047234	A	C	P;ANN=C|missense_variant|MODERATE|DCST1|DCST1|transcript|NM_152494.3|protein_coding|14/17|c.1534A>C|p.Met512Leu|1648/2297|1534/2121|512/706||,C|missense_variant|MODERATE|DCST1|DCST1|transcript|NM_001143687.2|protein_coding|13/16|c.1459A>C|p.Met487Leu|1573/2222|1459/2046|487/681||,C|upstream_gene_variant|MODIFIER|ADAM15|ADAM15|transcript|NM_207197.3|protein_coding||c.-4153A>C|||||4082|,C|upstream_…	no	0/1:22:50:26,24:0.48
chr1	155054466	A	C	P;ANN=C|missense_variant|MODERATE|ADAM15|ADAM15|transcript|NM_207197.3|protein_coding|6/23|c.572A>C|p.Lys191Thr|643/2936|572/2592|191/863||,C|missense_variant|MODERATE|ADAM15|ADAM15|transcript|NM_001261466.2|protein_coding|6/15|c.524A>C|p.Lys175Thr|595/2182|524/1902|175/633||,C|missense_variant|MODERATE|ADAM15|ADAM15|transcript|NM_001261464.2|protein_coding|6/21|c.602A>C|p.Lys201Thr|673/2819|602/…	no	1/1:29:48:0,48:1
chr1	155133751	A	T	P;ANN=T|missense_variant|MODERATE|EFNA1|EFNA1|transcript|NM_004428.3|protein_coding|4/5|c.476A>T|p.Asp159Val|578/1552|476/618|159/205||,T|missense_variant|MODERATE|EFNA1|EFNA1|transcript|NM_182685.2|protein_coding|3/4|c.410A>T|p.Asp137Val|512/1486|410/552|137/183||,T|upstream_gene_variant|MODIFIER|SLC50A1|SLC50A1|transcript|NM_018845.4|protein_coding||c.-2161A>T|||||2101|,T|upstream_gene_variant|…	no	0/1:27:59:28,31:0.5254
chr1	155188692	C	G	P;ANN=G|missense_variant|MODERATE|MUC1|MUC1|transcript|NM_001371720.1|protein_coding|7/12|c.2624G>C|p.Arg875Pro|2690/4070|2624/3693|875/1230||,G|downstream_gene_variant|MODIFIER|TRIM46|TRIM46|transcript|NM_025058.5|protein_coding||c.*4502C>G|||||3722|,G|downstream_gene_variant|MODIFIER|TRIM46|TRIM46|transcript|NM_001282378.1|protein_coding||c.*4502C>G|||||3721|,G|downstream_gene_variant|MODIFIER|…	no	1/1:24:31:0,31:1
chr1	155189885	T	G	P;ANN=G|missense_variant|MODERATE|MUC1|MUC1|transcript|NM_001371720.1|protein_coding|6/12|c.1736A>C|p.Tyr579Ser|1802/4070|1736/3693|579/1230||,G|downstream_gene_variant|MODIFIER|TRIM46|TRIM46|transcript|NM_025058.5|protein_coding||c.*5695T>G|||||4915|,G|downstream_gene_variant|MODIFIER|TRIM46|TRIM46|transcript|NM_001282378.1|protein_coding||c.*5695T>G|||||4914|,G|downstream_gene_variant|MODIFIER|…	no	1/1:16:7:0,7:1
chr1	155438844	T	C	P;ANN=C|missense_variant|MODERATE|ASH1L|ASH1L|transcript|NM_001366177.2|protein_coding|5/28|c.5311A>G|p.Thr1771Ala|6061/12052|5311/8910|1771/2969||,C|missense_variant|MODERATE|ASH1L|ASH1L|transcript|NM_018489.3|protein_coding|5/28|c.5311A>G|p.Thr1771Ala|6061/12037|5311/8895|1771/2964||,C|downstream_gene_variant|MODIFIER|POU5F1P4|POU5F1P4|transcript|NR_034180.1|pseudogene||n.*4582T>C|||||4582|	no	1/1:23:49:0,49:1
chr1	155611520	T	C	P;ANN=C|missense_variant|MODERATE|MSTO1|MSTO1|transcript|NM_001350776.1|protein_coding|5/14|c.173T>C|p.Leu58Pro|539/2608|173/1548|58/515||,C|5_prime_UTR_variant|MODIFIER|MSTO1|MSTO1|transcript|NM_001350780.1|protein_coding|5/14|c.-197T>C|||||282|,C|5_prime_UTR_variant|MODIFIER|MSTO1|MSTO1|transcript|NM_001350781.1|protein_coding|5/14|c.-197T>C|||||282|,C|intron_variant|MODIFIER|MSTO1|MSTO1|transc…	no	0/1:24:57:30,26:0.4561
chr1	155611966	A	G	P;ANN=G|start_lost|HIGH|MSTO1|MSTO1|transcript|NM_001350784.1|protein_coding|7/14|c.1A>G|p.Met1?|690/2553|1/1170|1/389||,G|start_lost|HIGH|MSTO1|MSTO1|transcript|NM_001350785.1|protein_coding|7/14|c.1A>G|p.Met1?|1150/3013|1/1170|1/389||,G|start_lost|HIGH|MSTO1|MSTO1|transcript|NM_001350787.1|protein_coding|7/14|c.1A>G|p.Met1?|685/2515|1/1137|1/378||,G|start_lost|HIGH|MSTO1|MSTO1|transcript|NM_001…	no	1/1:20:19:0,19:1
chr1	155688145	C	T	P;ANN=T|missense_variant|MODERATE|YY1AP1|YY1AP1|transcript|NM_001198903.1|protein_coding|1/10|c.320G>A|p.Gly107Glu|512/3074|320/2667|107/888||,T|missense_variant|MODERATE|YY1AP1|YY1AP1|transcript|NM_001198904.1|protein_coding|1/10|c.320G>A|p.Gly107Glu|512/3014|320/2607|107/868||,T|missense_variant|MODERATE|YY1AP1|YY1AP1|transcript|NM_139118.2|protein_coding|2/11|c.104G>A|p.Gly35Glu|160/2662|104/2…	no	0/1:25:71:37,34:0.4789
chr1	155763525	G	A	P;ANN=A|missense_variant|MODERATE|GON4L|GON4L|transcript|NM_001282856.1|protein_coding|22/32|c.4513C>T|p.Arg1505Cys|4636/7775|4513/6726|1505/2241||,A|missense_variant|MODERATE|GON4L|GON4L|transcript|NM_001282860.1|protein_coding|22/32|c.4513C>T|p.Arg1505Cys|4688/7827|4513/6726|1505/2241||,A|missense_variant|MODERATE|GON4L|GON4L|transcript|NM_001282858.2|protein_coding|22/32|c.4513C>T|p.Arg1505Cys…	yes	0/1:19:59:36,23:0.3898
chr1	155765221	T	C	P;ANN=C|missense_variant|MODERATE|GON4L|GON4L|transcript|NM_001282856.1|protein_coding|21/32|c.4252A>G|p.Met1418Val|4375/7775|4252/6726|1418/2241||,C|missense_variant|MODERATE|GON4L|GON4L|transcript|NM_001282860.1|protein_coding|21/32|c.4252A>G|p.Met1418Val|4427/7827|4252/6726|1418/2241||,C|missense_variant|MODERATE|GON4L|GON4L|transcript|NM_001282858.2|protein_coding|21/32|c.4252A>G|p.Met1418Val…	no	0/1:26:61:34,27:0.4426
chr1	155868074	G	C	P;ANN=C|missense_variant|MODERATE|SYT11|SYT11|transcript|NM_152280.5|protein_coding|2/4|c.144G>C|p.Gln48His|339/5182|144/1296|48/431||	no	1/1:36:59:0,59:1
chr1	155910782	C	G	P;ANN=G|missense_variant|MODERATE|RIT1|RIT1|transcript|NM_001256821.2|protein_coding|2/6|c.31G>C|p.Glu11Gln|64/3324|31/711|11/236||,G|5_prime_UTR_variant|MODIFIER|RIT1|RIT1|transcript|NM_006912.6|protein_coding|2/6|c.-21G>C|||||21|,G|downstream_gene_variant|MODIFIER|KHDC4|KHDC4|transcript|NM_014949.4|protein_coding||c.*3339G>C|||||2263|,G|intron_variant|MODIFIER|RIT1|RIT1|transcript|NM_001256820.…	no	1/1:29:37:0,37:1
chr1	155942695	T	C	P;ANN=C|missense_variant|MODERATE|RXFP4|RXFP4|transcript|NM_181885.2|protein_coding|1/1|c.986T>C|p.Leu329Ser|1007/1146|986/1125|329/374||,C|downstream_gene_variant|MODIFIER|ARHGEF2|ARHGEF2|transcript|NM_001162383.2|protein_coding||c.*5247A>G|||||4159|,C|downstream_gene_variant|MODIFIER|ARHGEF2|ARHGEF2|transcript|NM_001350111.1|protein_coding||c.*5247A>G|||||4144|,C|downstream_gene_variant|MODIFIE…	no	1/1:31:63:0,63:1
chr1	156041653	T	C	P;ANN=C|missense_variant|MODERATE|UBQLN4|UBQLN4|transcript|NM_020131.5|protein_coding|10/11|c.1485A>G|p.Ile495Met|1582/3582|1485/1806|495/601||,C|missense_variant|MODERATE|UBQLN4|UBQLN4|transcript|NM_001304342.2|protein_coding|10/11|c.1425A>G|p.Ile475Met|1522/3522|1425/1746|475/581||	no	0/1:23:60:28,32:0.5333
chr1	156061431	T	G	P;ANN=G|missense_variant|MODERATE|RAB25|RAB25|transcript|NM_020387.4|protein_coding|1/5|c.31T>G|p.Phe11Val|272/1100|31/642|11/213||,G|downstream_gene_variant|MODIFIER|LAMTOR2|LAMTOR2|transcript|NM_014017.4|protein_coding||c.*3060T>G|||||2925|,G|downstream_gene_variant|MODIFIER|LAMTOR2|LAMTOR2|transcript|NM_001145264.2|protein_coding||c.*3060T>G|||||2925|,G|non_coding_transcript_exon_variant|MODIF…	yes	0/1:26:48:22,26:0.5417
chr1	156232382	A	G	P;ANN=G|missense_variant|MODERATE|PMF1-BGLAP|PMF1-BGLAP|transcript|NM_001199661.1|protein_coding|2/7|c.224A>G|p.Gln75Arg|252/940|224/663|75/220||,G|missense_variant|MODERATE|PMF1|PMF1|transcript|NM_001199653.1|protein_coding|2/5|c.224A>G|p.Gln75Arg|252/1061|224/543|75/180||,G|missense_variant|MODERATE|PMF1|PMF1|transcript|NM_007221.3|protein_coding|2/5|c.224A>G|p.Gln75Arg|252/1122|224/618|75/205|…	no	0/1:18:82:43,39:0.4756
chr1	156236330	G	A	P;ANN=A|missense_variant|MODERATE|PMF1|PMF1|transcript|NM_001199654.1|protein_coding|4/5|c.417G>A|p.Met139Ile|445/1128|417/624|139/207||,A|missense_variant|MODERATE|PMF1|PMF1|transcript|NM_007221.3|protein_coding|4/5|c.411G>A|p.Met137Ile|439/1122|411/618|137/205||,A|missense_variant|MODERATE|PMF1-BGLAP|PMF1-BGLAP|transcript|NM_001199662.1|protein_coding|4/7|c.411G>A|p.Met137Ile|439/1001|411/636|1…	no	0/1:24:60:23,37:0.6167
chr1	156244130	C	T	P;ANN=T|missense_variant|MODERATE|PAQR6|PAQR6|transcript|NM_024897.3|protein_coding|7/7|c.787G>A|p.Glu263Lys|1468/2277|787/1056|263/351||,T|missense_variant|MODERATE|PAQR6|PAQR6|transcript|NM_001272110.2|protein_coding|7/7|c.367G>A|p.Glu123Lys|1074/1884|367/636|123/211||,T|missense_variant|MODERATE|PAQR6|PAQR6|transcript|NM_001272111.2|protein_coding|7/7|c.367G>A|p.Glu123Lys|1032/1842|367/636|123…	no	0/1:21:62:26,36:0.5806
chr1	156320865	T	C	P;ANN=C|missense_variant|MODERATE|CCT3|CCT3|transcript|NM_005998.5|protein_coding|7/14|c.583A>G|p.Ile195Val|691/1977|583/1638|195/545||,C|missense_variant|MODERATE|CCT3|CCT3|transcript|NM_001008800.2|protein_coding|5/12|c.469A>G|p.Ile157Val|700/1993|469/1524|157/507||,C|non_coding_transcript_exon_variant|MODIFIER|CCT3|CCT3|transcript|NR_036564.1|pseudogene|8/15|n.976A>G||||||,C|non_coding_transcr…	no	0/1:25:55:29,26:0.4727
chr1	156538881	C	G	P;ANN=G|missense_variant|MODERATE|IQGAP3|IQGAP3|transcript|NM_178229.5|protein_coding|26/38|c.3209G>C|p.Ser1070Thr|3245/6013|3209/4896|1070/1631||	yes	0/1:27:63:33,30:0.4762
chr1	156556595	C	G	P;ANN=G|missense_variant|MODERATE|IQGAP3|IQGAP3|transcript|NM_178229.5|protein_coding|12/38|c.1228G>C|p.Val410Leu|1264/6013|1228/4896|410/1631||	no	1/1:33:59:0,59:1
chr1	156556652	T	C	P;ANN=C|missense_variant|MODERATE|IQGAP3|IQGAP3|transcript|NM_178229.5|protein_coding|12/38|c.1171A>G|p.Arg391Gly|1207/6013|1171/4896|391/1631||	no	1/1:31:64:0,64:1
chr1	156582056	A	G	P;ANN=G|missense_variant|MODERATE|TTC24|TTC24|transcript|NM_001105669.3|protein_coding|1/10|c.692A>G|p.Glu231Gly|692/2925|692/1749|231/582||	no	1/1:29:55:0,55:1
chr1	156591859	G	C	P;ANN=C|missense_variant|MODERATE|NAXE|NAXE|transcript|NM_144772.3|protein_coding|1/6|c.55G>C|p.Val19Leu|84/1111|55/867|19/288||,C|downstream_gene_variant|MODIFIER|TTC24|TTC24|transcript|NM_001105669.3|protein_coding||c.*5309G>C|||||4133|,C|downstream_gene_variant|MODIFIER|GPATCH4|GPATCH4|transcript|NM_015590.3|protein_coding||c.*3354C>G|||||2449|,C|downstream_gene_variant|MODIFIER|GPATCH4|GPATCH…	no	1/1:32:68:0,68:1
chr1	156595257	A	AAC	P;ANN=AAC|frameshift_variant|HIGH|GPATCH4|GPATCH4|transcript|NM_015590.3|protein_coding|8/8|c.1083_1084insGT|p.Phe362fs|1131/2081|1083/1128|361/375||,AAC|frameshift_variant|HIGH|GPATCH4|GPATCH4|transcript|NM_182679.2|protein_coding|8/8|c.1068_1069insGT|p.Phe357fs|1205/2155|1068/1113|356/370||,AAC|downstream_gene_variant|MODIFIER|NAXE|NAXE|transcript|NM_144772.3|protein_coding||c.*1173_*1174insAC|…	no	1/1:30:61:6,52:0.8525
chr1	156670364	G	A	P;ANN=A|missense_variant|MODERATE|NES|NES|transcript|NM_006617.2|protein_coding|4/4|c.3824C>T|p.Pro1275Leu|3967/5568|3824/4866|1275/1621||	no	1/1:27:74:0,73:0.9865
chr1	156670886	G	A	P;ANN=A|missense_variant|MODERATE|NES|NES|transcript|NM_006617.2|protein_coding|4/4|c.3302C>T|p.Pro1101Leu|3445/5568|3302/4866|1101/1621||	no	1/1:27:54:0,53:0.9815
chr1	156676876	A	G	P;ANN=G|missense_variant|MODERATE|NES|NES|transcript|NM_006617.2|protein_coding|1/4|c.389T>C|p.Val130Ala|532/5568|389/4866|130/1621||	no	1/1:23:37:0,36:0.973
chr1	156726995	AG	A	P;ANN=A|frameshift_variant|HIGH|ISG20L2|ISG20L2|transcript|NM_001303095.1|protein_coding|2/4|c.657delC|p.Cys220fs|860/2723|657/1062|219/353||,A|frameshift_variant|HIGH|ISG20L2|ISG20L2|transcript|NM_001370152.1|protein_coding|2/4|c.657delC|p.Cys220fs|899/2762|657/1062|219/353||,A|frameshift_variant|HIGH|ISG20L2|ISG20L2|transcript|NM_001370151.1|protein_coding|2/4|c.657delC|p.Cys220fs|1165/3028|657…	yes	0/1:24:61:34,27:0.4426
chr1	156735801	G	C	P;ANN=C|missense_variant|MODERATE|RRNAD1|RRNAD1|transcript|NM_015997.4|protein_coding|7/8|c.1198G>C|p.Val400Leu|1834/2271|1198/1428|400/475||,C|missense_variant|MODERATE|RRNAD1|RRNAD1|transcript|NM_001142560.2|protein_coding|6/7|c.713G>C|p.Arg238Pro|1349/1786|713/834|238/277||,C|downstream_gene_variant|MODIFIER|MRPL24|MRPL24|transcript|NM_024540.4|protein_coding||c.*1597C>G|||||1502|,C|downstream…	no	1/1:25:31:0,31:1
chr1	156815190	T	C	P;ANN=C|missense_variant|MODERATE|SH2D2A|SH2D2A|transcript|NM_001161441.1|protein_coding|3/9|c.155A>G|p.Asn52Ser|295/1674|155/1200|52/399||,C|missense_variant|MODERATE|SH2D2A|SH2D2A|transcript|NM_001161443.2|protein_coding|2/8|c.71A>G|p.Asn24Ser|484/1833|71/1086|24/361||,C|missense_variant|MODERATE|SH2D2A|SH2D2A|transcript|NM_001161442.2|protein_coding|3/9|c.101A>G|p.Asn34Ser|264/1613|101/1116|34…	no	1/1:33:57:0,57:1
chr1	156907665	T	C	P;ANN=C|missense_variant|MODERATE|PEAR1|PEAR1|transcript|NM_001080471.1|protein_coding|7/23|c.700T>C|p.Ser234Pro|816/4866|700/3114|234/1037||,C|missense_variant|MODERATE|PEAR1|PEAR1|transcript|NM_001353682.2|protein_coding|7/23|c.508T>C|p.Ser170Pro|975/5019|508/2922|170/973||,C|missense_variant|MODERATE|PEAR1|PEAR1|transcript|NM_001353683.2|protein_coding|8/24|c.508T>C|p.Ser170Pro|1134/5178|508/2…	no	1/1:33:52:0,52:1
chr1	156913423	C	A	P;ANN=A|missense_variant|MODERATE|PEAR1|PEAR1|transcript|NM_001080471.1|protein_coding|20/23|c.2544C>A|p.Asn848Lys|2660/4866|2544/3114|848/1037||,A|missense_variant|MODERATE|PEAR1|PEAR1|transcript|NM_001353682.2|protein_coding|20/23|c.2352C>A|p.Asn784Lys|2819/5019|2352/2922|784/973||,A|missense_variant|MODERATE|PEAR1|PEAR1|transcript|NM_001353683.2|protein_coding|21/24|c.2352C>A|p.Asn784Lys|2978/…	no	0/1:23:51:32,19:0.3725
chr1	156913701	G	A	P;ANN=A|missense_variant|MODERATE|PEAR1|PEAR1|transcript|NM_001080471.1|protein_coding|21/23|c.2654G>A|p.Arg885His|2770/4866|2654/3114|885/1037||,A|missense_variant|MODERATE|PEAR1|PEAR1|transcript|NM_001353682.2|protein_coding|21/23|c.2462G>A|p.Arg821His|2929/5019|2462/2922|821/973||,A|missense_variant|MODERATE|PEAR1|PEAR1|transcript|NM_001353683.2|protein_coding|22/24|c.2462G>A|p.Arg821His|3088/…	no	0/1:25:59:23,36:0.6102
chr1	156913754	A	G	P;ANN=G|missense_variant|MODERATE|PEAR1|PEAR1|transcript|NM_001080471.1|protein_coding|21/23|c.2707A>G|p.Asn903Asp|2823/4866|2707/3114|903/1037||,G|missense_variant|MODERATE|PEAR1|PEAR1|transcript|NM_001353682.2|protein_coding|21/23|c.2515A>G|p.Asn839Asp|2982/5019|2515/2922|839/973||,G|missense_variant|MODERATE|PEAR1|PEAR1|transcript|NM_001353683.2|protein_coding|22/24|c.2515A>G|p.Asn839Asp|3141/…	no	0/1:24:54:28,26:0.4815
chr1	156920880	T	C	P;ANN=C|missense_variant|MODERATE|LRRC71|LRRC71|transcript|NM_144702.3|protein_coding|1/15|c.77T>C|p.Val26Ala|249/1977|77/1680|26/559||,C|downstream_gene_variant|MODIFIER|PEAR1|PEAR1|transcript|NM_001080471.1|protein_coding||c.*6082T>C|||||4446|,C|downstream_gene_variant|MODIFIER|PEAR1|PEAR1|transcript|NM_001353682.2|protein_coding||c.*6082T>C|||||4452|,C|downstream_gene_variant|MODIFIER|PEAR1|PE…	no	0/1:20:73:41,32:0.4384
chr1	156932430	G	A	P;ANN=A|missense_variant|MODERATE|LRRC71|LRRC71|transcript|NM_144702.3|protein_coding|14/15|c.1448G>A|p.Arg483His|1620/1977|1448/1680|483/559||,A|downstream_gene_variant|MODIFIER|ARHGEF11|ARHGEF11|transcript|NM_198236.3|protein_coding||c.*3570C>T|||||2410|,A|downstream_gene_variant|MODIFIER|MIR765|MIR765|transcript|NR_030527.1|pseudogene||n.*3701C>T|||||3701|,A|downstream_gene_variant|MODIFIER|AR…	no	0/1:25:67:36,31:0.4627
chr1	156932489	T	G	P;ANN=G|missense_variant|MODERATE|LRRC71|LRRC71|transcript|NM_144702.3|protein_coding|14/15|c.1507T>G|p.Ser503Ala|1679/1977|1507/1680|503/559||,G|downstream_gene_variant|MODIFIER|ARHGEF11|ARHGEF11|transcript|NM_198236.3|protein_coding||c.*3511A>C|||||2351|,G|downstream_gene_variant|MODIFIER|MIR765|MIR765|transcript|NR_030527.1|pseudogene||n.*3642A>C|||||3642|,G|downstream_gene_variant|MODIFIER|AR…	no	0/1:24:61:33,28:0.459
chr1	156937289	T	C	P;ANN=C|missense_variant|MODERATE|ARHGEF11|ARHGEF11|transcript|NM_198236.3|protein_coding|39/41|c.4400A>G|p.His1467Arg|5812/7261|4400/4689|1467/1562||,C|missense_variant|MODERATE|ARHGEF11|ARHGEF11|transcript|NM_014784.4|protein_coding|38/40|c.4280A>G|p.His1427Arg|5692/7141|4280/4569|1427/1522||,C|upstream_gene_variant|MODIFIER|MIR765|MIR765|transcript|NR_030527.1|pseudogene||n.-1045A>G|||||1045|,…	no	1/1:31:61:0,61:1
chr1	156937323	T	C	P;ANN=C|missense_variant|MODERATE|ARHGEF11|ARHGEF11|transcript|NM_198236.3|protein_coding|39/41|c.4366A>G|p.Ser1456Gly|5778/7261|4366/4689|1456/1562||,C|missense_variant|MODERATE|ARHGEF11|ARHGEF11|transcript|NM_014784.4|protein_coding|38/40|c.4246A>G|p.Ser1416Gly|5658/7141|4246/4569|1416/1522||,C|upstream_gene_variant|MODIFIER|MIR765|MIR765|transcript|NR_030527.1|pseudogene||n.-1079A>G|||||1079|,…	no	0/1:20:60:33,26:0.4333
chr1	157539092	C	T	P;ANN=T|missense_variant|MODERATE|FCRL5|FCRL5|transcript|NM_001195388.2|protein_coding|7/17|c.1396G>A|p.Val466Ile|1549/5375|1396/2997|466/998||,T|missense_variant|MODERATE|FCRL5|FCRL5|transcript|NM_031281.3|protein_coding|7/17|c.1396G>A|p.Val466Ile|1549/5385|1396/2934|466/977||	no	1/1:27:40:0,39:0.975
chr1	157539235	C	T	P;ANN=T|missense_variant|MODERATE|FCRL5|FCRL5|transcript|NM_001195388.2|protein_coding|7/17|c.1253G>A|p.Gly418Asp|1406/5375|1253/2997|418/998||,T|missense_variant|MODERATE|FCRL5|FCRL5|transcript|NM_031281.3|protein_coding|7/17|c.1253G>A|p.Gly418Asp|1406/5385|1253/2934|418/977||	no	1/1:30:45:0,45:1
chr1	157544307	A	G	P;ANN=G|missense_variant|MODERATE|FCRL5|FCRL5|transcript|NM_001195388.2|protein_coding|5/17|c.799T>C|p.Tyr267His|952/5375|799/2997|267/998||,G|missense_variant|MODERATE|FCRL5|FCRL5|transcript|NM_031281.3|protein_coding|5/17|c.799T>C|p.Tyr267His|952/5385|799/2934|267/977||	no	1/1:39:51:0,51:1
chr1	158084422	TC	T	P;ANN=T|frameshift_variant|HIGH|KIRREL1|KIRREL1|transcript|NM_018240.7|protein_coding|4/15|c.359delC|p.Pro120fs|391/7448|359/2274|120/757||INFO_REALIGN_3_PRIME,T|frameshift_variant|HIGH|KIRREL1|KIRREL1|transcript|NM_001286349.1|protein_coding|2/13|c.59delC|p.Pro20fs|463/7520|59/1974|20/657||INFO_REALIGN_3_PRIME;LOF=(KIRREL1|KIRREL1|2|0.50)	yes	0/1:27:61:33,28:0.459
chr1	158087860	G	T	P;ANN=T|missense_variant&splice_region_variant|MODERATE|KIRREL1|KIRREL1|transcript|NM_018240.7|protein_coding|6/15|c.767G>T|p.Arg256Met|799/7448|767/2274|256/757||,T|missense_variant&splice_region_variant|MODERATE|KIRREL1|KIRREL1|transcript|NM_001286349.1|protein_coding|4/13|c.467G>T|p.Arg156Met|871/7520|467/1974|156/657||	yes	0/1:24:52:21,31:0.5962
chr1	158354635	A	G	P;ANN=G|missense_variant|MODERATE|CD1E|CD1E|transcript|NM_030893.4|protein_coding|2/6|c.317A>G|p.Gln106Arg|412/1919|317/1167|106/388||,G|missense_variant|MODERATE|CD1E|CD1E|transcript|NM_001042583.3|protein_coding|2/6|c.317A>G|p.Gln106Arg|412/1883|317/1131|106/376||,G|missense_variant|MODERATE|CD1E|CD1E|transcript|NM_001042584.3|protein_coding|2/6|c.317A>G|p.Gln106Arg|412/1815|317/873|106/290||,G…	no	0/1:27:61:28,33:0.541
chr1	158398751	A	G	P;ANN=G|missense_variant|MODERATE|OR10T2|OR10T2|transcript|NM_001004475.1|protein_coding|1/1|c.716T>C|p.Val239Ala|716/945|716/945|239/314||	no	0/1:29:51:21,30:0.5882
chr1	158399056	T	C	P;ANN=C|missense_variant|MODERATE|OR10T2|OR10T2|transcript|NM_001004475.1|protein_coding|1/1|c.411A>G|p.Ile137Met|411/945|411/945|137/314||	no	0/1:24:45:18,26:0.5778
chr1	158480524	A	G	P;ANN=G|missense_variant|MODERATE|OR10R2|OR10R2|transcript|NM_001004472.1|protein_coding|1/1|c.647A>G|p.Glu216Gly|647/1008|647/1008|216/335||	no	0/1:28:47:25,22:0.4681
chr1	158480592	C	T	P;ANN=T|missense_variant|MODERATE|OR10R2|OR10R2|transcript|NM_001004472.1|protein_coding|1/1|c.715C>T|p.Leu239Phe|715/1008|715/1008|239/335||	no	0/1:20:34:14,19:0.5588
chr1	158547352	C	T	P;ANN=T|missense_variant|MODERATE|OR6Y1|OR6Y1|transcript|NM_001005189.1|protein_coding|1/1|c.754G>A|p.Val252Ile|754/978|754/978|252/325||	no	0/1:29:57:23,33:0.5789
chr1	158579702	C	T	P;ANN=T|stop_gained|HIGH|OR10X1|OR10X1|transcript|NM_001004477.1|protein_coding|1/1|c.198G>A|p.Trp66*|198/981|198/981|66/326||	no	0/1:21:52:19,33:0.6346
chr1	158579721	A	G	P;ANN=G|missense_variant|MODERATE|OR10X1|OR10X1|transcript|NM_001004477.1|protein_coding|1/1|c.179T>C|p.Ile60Thr|179/981|179/981|60/326||	no	0/1:27:48:19,29:0.6042
chr1	158607319	A	C	P;ANN=C|missense_variant|MODERATE|OR10Z1|OR10Z1|transcript|NM_001004478.1|protein_coding|1/1|c.881A>C|p.Asn294Thr|881/942|881/942|294/313||,C|downstream_gene_variant|MODIFIER|SPTA1|SPTA1|transcript|NM_003126.4|protein_coding||c.*3945T>G|||||3385|	no	0/1:26:50:23,27:0.54
chr1	158638145	T	G	P;ANN=G|missense_variant|MODERATE|SPTA1|SPTA1|transcript|NM_003126.4|protein_coding|36/52|c.5077A>C|p.Lys1693Gln|5275/8018|5077/7260|1693/2419||	no	0/1:24:37:17,20:0.5405
chr1	158642446	A	G	P;ANN=G|missense_variant|MODERATE|SPTA1|SPTA1|transcript|NM_003126.4|protein_coding|33/52|c.4702T>C|p.Cys1568Arg|4900/8018|4702/7260|1568/2419||	no	0/1:10:14:7,7:0.5
chr1	158649938	A	C	P;ANN=C|missense_variant|MODERATE|SPTA1|SPTA1|transcript|NM_003126.4|protein_coding|25/52|c.3487T>G|p.Ser1163Ala|3685/8018|3487/7260|1163/2419||	no	1/1:30:47:0,47:1
chr1	158718106	C	T	P;ANN=T|missense_variant|MODERATE|OR6K3|OR6K3|transcript|NM_001005327.2|protein_coding|1/1|c.10G>A|p.Gly4Arg|10/948|10/948|4/315||	no	0/1:20:32:9,23:0.7188
chr1	158765805	C	T	P;ANN=T|missense_variant|MODERATE|OR6N1|OR6N1|transcript|NM_001005185.1|protein_coding|1/1|c.878G>A|p.Arg293His|878/939|878/939|293/312||	no	1/1:21:39:0,38:0.9744
chr1	158765901	T	C	P;ANN=C|missense_variant|MODERATE|OR6N1|OR6N1|transcript|NM_001005185.1|protein_coding|1/1|c.782A>G|p.Gln261Arg|782/939|782/939|261/312||	no	1/1:32:55:0,55:1
chr1	158765950	A	G	P;ANN=G|missense_variant|MODERATE|OR6N1|OR6N1|transcript|NM_001005185.1|protein_coding|1/1|c.733T>C|p.Phe245Leu|733/939|733/939|245/312||	no	1/1:31:38:0,38:1
chr1	158766102	A	G	P;ANN=G|missense_variant|MODERATE|OR6N1|OR6N1|transcript|NM_001005185.1|protein_coding|1/1|c.581T>C|p.Ile194Thr|581/939|581/939|194/312||	no	1/1:32:49:0,49:1
chr1	158766115	T	G	P;ANN=G|missense_variant|MODERATE|OR6N1|OR6N1|transcript|NM_001005185.1|protein_coding|1/1|c.568A>C|p.Thr190Pro|568/939|568/939|190/312||	no	0/1:25:50:27,23:0.46
chr1	159016687	G	C	P;ANN=C|missense_variant|MODERATE|IFI16|IFI16|transcript|NM_001364867.2|protein_coding|5/13|c.536G>C|p.Ser179Thr|1135/3206|536/2358|179/785||,C|missense_variant|MODERATE|IFI16|IFI16|transcript|NM_005531.3|protein_coding|4/11|c.536G>C|p.Ser179Thr|811/2714|536/2190|179/729||,C|intron_variant|MODIFIER|IFI16|IFI16|transcript|NM_001206567.2|protein_coding|3/10|c.381+700G>C||||||	no	1/1:34:40:0,40:1
chr1	159032587	C	A	P;ANN=A|missense_variant|MODERATE|IFI16|IFI16|transcript|NM_001364867.2|protein_coding|8/13|c.1225C>A|p.Arg409Ser|1824/3206|1225/2358|409/785||,A|missense_variant|MODERATE|IFI16|IFI16|transcript|NM_001206567.2|protein_coding|6/11|c.1057C>A|p.Arg353Ser|1332/2714|1057/2190|353/729||,A|missense_variant|MODERATE|IFI16|IFI16|transcript|NM_005531.3|protein_coding|7/11|c.1225C>A|p.Arg409Ser|1500/2714|12…	no	1/1:25:30:0,30:1
chr1	159032599	T	A	P;ANN=A|missense_variant|MODERATE|IFI16|IFI16|transcript|NM_001364867.2|protein_coding|8/13|c.1237T>A|p.Tyr413Asn|1836/3206|1237/2358|413/785||,A|missense_variant|MODERATE|IFI16|IFI16|transcript|NM_001206567.2|protein_coding|6/11|c.1069T>A|p.Tyr357Asn|1344/2714|1069/2190|357/729||,A|missense_variant|MODERATE|IFI16|IFI16|transcript|NM_005531.3|protein_coding|7/11|c.1237T>A|p.Tyr413Asn|1512/2714|12…	no	1/1:33:30:0,29:0.9667
chr1	159062696	GT	G	P;ANN=G|frameshift_variant|HIGH|AIM2|AIM2|transcript|NM_004833.3|protein_coding|6/6|c.1027delA|p.Thr343fs|1181/1394|1027/1032|343/343||,G|frameshift_variant|HIGH|AIM2|AIM2|transcript|NM_001348247.1|protein_coding|5/5|c.712delA|p.Thr238fs|1034/1247|712/717|238/238||	no	0/1:23:33:9,22:0.6667
chr1	159205564	G	A	P;ANN=A|missense_variant|MODERATE|ACKR1|ACKR1|transcript|NM_001122951.3|protein_coding|2/2|c.131G>A|p.Gly44Asp|260/1196|131/1017|44/338||,A|missense_variant|MODERATE|ACKR1|ACKR1|transcript|NM_002036.4|protein_coding|2/2|c.125G>A|p.Gly42Asp|210/1146|125/1011|42/336||,A|upstream_gene_variant|MODIFIER|CADM3-AS1|CADM3-AS1|transcript|NR_037870.1|pseudogene||n.-3142C>T|||||3142|,A|downstream_gene_varia…	no	1/1:31:52:0,52:1
chr1	159205737	G	A	P;ANN=A|missense_variant|MODERATE|ACKR1|ACKR1|transcript|NM_001122951.3|protein_coding|2/2|c.304G>A|p.Ala102Thr|433/1196|304/1017|102/338||,A|missense_variant|MODERATE|ACKR1|ACKR1|transcript|NM_002036.4|protein_coding|2/2|c.298G>A|p.Ala100Thr|383/1146|298/1011|100/336||,A|upstream_gene_variant|MODIFIER|CADM3-AS1|CADM3-AS1|transcript|NR_037870.1|pseudogene||n.-3315C>T|||||3315|,A|downstream_gene_v…	no	0/1:23:58:24,34:0.5862
chr1	159432794	G	GT	P;ANN=GT|frameshift_variant|HIGH|OR10J4|OR10J4|transcript|NM_001348286.2|protein_coding|1/1|c.593dupT|p.Leu198fs|606/1123|594/935|198/310||WARNING_TRANSCRIPT_MULTIPLE_STOP_CODONS&INFO_REALIGN_3_PRIME,GT|intron_variant|MODIFIER|OR10J1|OR10J1|transcript|NM_001363557.1|protein_coding|4/4|c.-17+1325dupT||||||INFO_REALIGN_3_PRIME,GT|intron_variant|MODIFIER|OR10J1|OR10J1|transcript|NM_001363558.1|prote…	no	1/1:35:44:3,41:0.9318
chr1	159439944	G	T	P;ANN=T|missense_variant|MODERATE|OR10J1|OR10J1|transcript|NM_001363557.1|protein_coding|5/5|c.153G>T|p.Met51Ile|704/1723|153/930|51/309||,T|missense_variant|MODERATE|OR10J1|OR10J1|transcript|NM_001363558.1|protein_coding|4/4|c.153G>T|p.Met51Ile|489/1508|153/930|51/309||,T|missense_variant|MODERATE|OR10J1|OR10J1|transcript|NM_012351.3|protein_coding|1/1|c.153G>T|p.Met51Ile|223/1246|153/930|51/309…	no	1/1:31:45:0,45:1
chr1	159440067	A	G	P;ANN=G|missense_variant|MODERATE|OR10J1|OR10J1|transcript|NM_001363557.1|protein_coding|5/5|c.276A>G|p.Ile92Met|827/1723|276/930|92/309||,G|missense_variant|MODERATE|OR10J1|OR10J1|transcript|NM_001363558.1|protein_coding|4/4|c.276A>G|p.Ile92Met|612/1508|276/930|92/309||,G|missense_variant|MODERATE|OR10J1|OR10J1|transcript|NM_012351.3|protein_coding|1/1|c.276A>G|p.Ile92Met|346/1246|276/930|92/309…	no	1/1:34:48:0,48:1
chr1	159440564	A	T	P;ANN=T|missense_variant|MODERATE|OR10J1|OR10J1|transcript|NM_001363557.1|protein_coding|5/5|c.773A>T|p.Tyr258Phe|1324/1723|773/930|258/309||,T|missense_variant|MODERATE|OR10J1|OR10J1|transcript|NM_001363558.1|protein_coding|4/4|c.773A>T|p.Tyr258Phe|1109/1508|773/930|258/309||,T|missense_variant|MODERATE|OR10J1|OR10J1|transcript|NM_012351.3|protein_coding|1/1|c.773A>T|p.Tyr258Phe|843/1246|773/930…	no	0/1:24:35:17,18:0.5143
chr1	159815580	T	C	P;ANN=C|stop_lost|HIGH|FCRL6|FCRL6|transcript|NM_001284217.2|protein_coding|11/11|c.1240T>C|p.Ter414Argext*?|1326/2003|1240/1242|414/413||,C|synonymous_variant|LOW|FCRL6|FCRL6|transcript|NM_001004310.3|protein_coding|10/10|c.1224T>C|p.Ser408Ser|1289/1966|1224/1305|408/434||	no	0/1:22:62:35,26:0.4194
chr1	159815635	A	G	P;ANN=G|missense_variant|MODERATE|FCRL6|FCRL6|transcript|NM_001004310.3|protein_coding|10/10|c.1279A>G|p.Ser427Gly|1344/1966|1279/1305|427/434||,G|3_prime_UTR_variant|MODIFIER|FCRL6|FCRL6|transcript|NM_001284217.2|protein_coding|11/11|c.*53A>G|||||53|	no	0/1:21:45:20,25:0.5556
chr1	159830120	G	A	P;ANN=A|missense_variant|MODERATE|SLAMF8|SLAMF8|transcript|NM_020125.3|protein_coding|2/5|c.295G>A|p.Gly99Ser|321/3116|295/858|99/285||,A|downstream_gene_variant|MODIFIER|SNHG28|SNHG28|transcript|NR_147125.1|pseudogene||n.*4358C>T|||||4358|,A|downstream_gene_variant|MODIFIER|SNHG28|SNHG28|transcript|NR_147122.1|pseudogene||n.*4358C>T|||||4358|,A|downstream_gene_variant|MODIFIER|SNHG28|SNHG28|tran…	no	0/1:21:72:39,32:0.4444
chr1	159920373	T	A	P;ANN=A|missense_variant|MODERATE|TAGLN2|TAGLN2|transcript|NM_001277224.2|protein_coding|2/5|c.200A>T|p.Gln67Leu|464/1616|200/663|67/220||,A|missense_variant|MODERATE|TAGLN2|TAGLN2|transcript|NM_001277223.2|protein_coding|2/5|c.137A>T|p.Gln46Leu|267/1419|137/600|46/199||,A|missense_variant|MODERATE|TAGLN2|TAGLN2|transcript|NM_003564.3|protein_coding|2/5|c.137A>T|p.Gln46Leu|223/1375|137/600|46/199…	no	0/1:27:58:29,29:0.5
chr1	159953321	T	G	P;ANN=G|missense_variant|MODERATE|SLAMF9|SLAMF9|transcript|NM_033438.4|protein_coding|2/4|c.379A>C|p.Ile127Leu|479/1139|379/870|127/289||,G|missense_variant|MODERATE|SLAMF9|SLAMF9|transcript|NM_001146172.2|protein_coding|2/3|c.379A>C|p.Ile127Leu|479/866|379/597|127/198||,G|intron_variant|MODIFIER|SLAMF9|SLAMF9|transcript|NM_001146173.2|protein_coding|2/2|c.255+124A>C||||||	no	1/1:31:42:0,42:1
chr1	160030645	A	T	P;ANN=T|missense_variant|MODERATE|PIGM|PIGM|transcript|NM_145167.3|protein_coding|1/1|c.1095T>A|p.Phe365Leu|1346/7038|1095/1272|365/423||	no	1/1:35:56:0,56:1
chr1	160041722	G	A	P;ANN=A|missense_variant|MODERATE|KCNJ10|KCNJ10|transcript|NM_002241.5|protein_coding|2/2|c.811C>T|p.Arg271Cys|950/5205|811/1140|271/379||	no	1/1:34:68:0,68:1
chr1	160155085	G	A	P;ANN=A|missense_variant|MODERATE|ATP1A4|ATP1A4|transcript|NM_144699.4|protein_coding|3/22|c.248G>A|p.Gly83Asp|686/3809|248/3090|83/1029||	no	1/1:35:49:0,49:1
chr1	160237144	C	T	P;ANN=T|missense_variant|MODERATE|DCAF8|DCAF8|transcript|NM_015726.4|protein_coding|6/14|c.950G>A|p.Arg317His|1151/3867|950/1794|317/597||,T|downstream_gene_variant|MODIFIER|DCAF8|DCAF8|transcript|NR_028106.1|pseudogene||n.*2078G>A|||||2078|,T|downstream_gene_variant|MODIFIER|DCAF8|DCAF8|transcript|NR_028105.1|pseudogene||n.*2078G>A|||||2078|,T|non_coding_transcript_exon_variant|MODIFIER|DCAF8|DC…	yes	0/1:26:58:26,31:0.5345
chr1	160619810	CT	C	P;ANN=C|frameshift_variant|HIGH|SLAMF1|SLAMF1|transcript|NM_001330754.1|protein_coding|6/8|c.912delA|p.Ala305fs|1278/4105|912/1074|304/357||,C|frameshift_variant|HIGH|SLAMF1|SLAMF1|transcript|NM_003037.4|protein_coding|5/7|c.829delA|p.Ser277fs|1195/4022|829/1008|277/335||,C|intron_variant|MODIFIER|SLAMF1|SLAMF1|transcript|NR_104399.3|pseudogene|4/5|n.889+4285delA||||||,C|intron_variant|MODIFIER|S…	no	0/1:25:60:31,29:0.4833
chr1	160646913	G	T	P;ANN=T|missense_variant|MODERATE|SLAMF1|SLAMF1|transcript|NM_001330754.1|protein_coding|1/8|c.33C>A|p.Phe11Leu|399/4105|33/1074|11/357||,T|missense_variant|MODERATE|SLAMF1|SLAMF1|transcript|NM_003037.4|protein_coding|1/7|c.33C>A|p.Phe11Leu|399/4022|33/1008|11/335||,T|non_coding_transcript_exon_variant|MODIFIER|SLAMF1|SLAMF1|transcript|NR_104399.3|pseudogene|1/6|n.132C>A||||||,T|non_coding_transc…	no	1/1:34:55:0,55:1
chr1	160681123	A	G	P;ANN=G|missense_variant|MODERATE|CD48|CD48|transcript|NM_001256030.1|protein_coding|3/3|c.731T>C|p.Ile244Thr|819/1520|731/759|244/252||,G|intron_variant|MODIFIER|CD48|CD48|transcript|NM_001778.4|protein_coding|3/3|c.652+79T>C||||||	no	1/1:33:51:0,51:1
chr1	160882036	A	T	P;ANN=T|missense_variant|MODERATE|ITLN1|ITLN1|transcript|NM_017625.3|protein_coding|4/8|c.326T>A|p.Val109Asp|452/1192|326/942|109/313||	no	1/1:32:44:0,43:0.9773
chr1	160951176	C	T	P;ANN=T|missense_variant|MODERATE|ITLN2|ITLN2|transcript|NM_080878.3|protein_coding|4/8|c.308G>A|p.Arg103His|376/1161|308/978|103/325||,T|downstream_gene_variant|MODIFIER|LOC101928372|LOC101928372|transcript|NR_110695.1|pseudogene||n.*1254C>T|||||1254|	no	1/1:31:68:0,68:1
chr1	161049250	G	C	P;ANN=C|missense_variant|MODERATE|ARHGAP30|ARHGAP30|transcript|NM_001025598.2|protein_coding|12/12|c.1771C>G|p.Leu591Val|2038/4342|1771/3306|591/1101||,C|missense_variant|MODERATE|ARHGAP30|ARHGAP30|transcript|NM_001287600.2|protein_coding|11/11|c.1327C>G|p.Leu443Val|1893/4197|1327/2862|443/953||,C|missense_variant|MODERATE|ARHGAP30|ARHGAP30|transcript|NM_001287602.2|protein_coding|8/8|c.1240C>G|p…	no	0/1:19:68:30,38:0.5588
chr1	161164175	TG	T	P;ANN=T|frameshift_variant|HIGH|USP21|USP21|transcript|NM_001319847.2|protein_coding|9/13|c.1322delG|p.Gly441fs|1523/2258|1322/1785|441/594||INFO_REALIGN_3_PRIME,T|frameshift_variant|HIGH|USP21|USP21|transcript|NM_001014443.3|protein_coding|10/14|c.1235delG|p.Gly412fs|1576/2311|1235/1698|412/565||INFO_REALIGN_3_PRIME,T|frameshift_variant|HIGH|USP21|USP21|transcript|NM_001319848.2|protein_coding|9…	yes	0/1:26:65:29,36:0.5538
chr1	161169064	C	T	P;ANN=T|missense_variant|MODERATE|PPOX|PPOX|transcript|NM_000309.5|protein_coding|7/13|c.688C>T|p.Arg230Cys|882/1672|688/1434|230/477||,T|missense_variant|MODERATE|PPOX|PPOX|transcript|NM_001122764.3|protein_coding|7/13|c.688C>T|p.Arg230Cys|943/1733|688/1434|230/477||,T|missense_variant|MODERATE|PPOX|PPOX|transcript|NM_001350128.2|protein_coding|6/12|c.589C>T|p.Arg197Cys|844/1634|589/1335|197/444…	yes	0/1:24:63:37,26:0.4127
chr1	161509955	A	G	P;ANN=G|missense_variant|MODERATE|FCGR2A|FCGR2A|transcript|NM_001136219.2|protein_coding|4/7|c.500A>G|p.His167Arg|511/2387|500/954|167/317||,G|missense_variant|MODERATE|FCGR2A|FCGR2A|transcript|NM_021642.4|protein_coding|4/7|c.497A>G|p.His166Arg|508/2384|497/951|166/316||	no	0/1:29:57:27,30:0.5263
chr1	161589781	C	T	P;ANN=T|missense_variant|MODERATE|FCGR2C|FCGR2C|transcript|NM_201563.5|protein_coding|3/7|c.353C>T|p.Thr118Ile|452/2488|353/972|118/323||,T|non_coding_transcript_exon_variant|MODIFIER|FCGR2C|FCGR2C|transcript|NR_047648.1|pseudogene|3/7|n.452C>T||||||	no	1/1:29:49:0,48:0.9796
chr1	161599629	C	G	P;ANN=G|splice_acceptor_variant&intron_variant|HIGH|FCGR2C|FCGR2C|transcript|NM_201563.5|protein_coding|6/6|c.799-1C>G||||||,G|splice_acceptor_variant&intron_variant|HIGH|FCGR2C|FCGR2C|transcript|NR_047648.1|pseudogene|6/6|n.898-1C>G||||||;LOF=(FCGR2C|FCGR2C|2|0.50)	no	1/1:21:24:0,24:1
chr1	161711990	A	G	P;ANN=G|missense_variant|MODERATE|FCRLA|FCRLA|transcript|NM_001184866.2|protein_coding|5/6|c.574A>G|p.Ser192Gly|610/2106|574/1098|192/365||,G|missense_variant|MODERATE|FCRLA|FCRLA|transcript|NM_001184867.2|protein_coding|3/4|c.289A>G|p.Ser97Gly|325/1821|289/813|97/270||,G|missense_variant|MODERATE|FCRLA|FCRLA|transcript|NM_001184870.2|protein_coding|3/4|c.154A>G|p.Ser52Gly|190/1686|154/678|52/225…	no	1/1:30:56:1,55:0.9821
chr1	161997891	A	G	P;ANN=G|missense_variant|MODERATE|OLFML2B|OLFML2B|transcript|NM_001347700.1|protein_coding|6/8|c.1414T>C|p.Trp472Arg|2449/3777|1414/2259|472/752||,G|missense_variant|MODERATE|OLFML2B|OLFML2B|transcript|NM_001297713.1|protein_coding|6/8|c.1411T>C|p.Trp471Arg|2446/3774|1411/2256|471/751||,G|missense_variant|MODERATE|OLFML2B|OLFML2B|transcript|NM_015441.2|protein_coding|6/8|c.1408T>C|p.Trp470Arg|244…	no	1/1:29:57:0,57:1
chr1	162375301	G	A	P;ANN=A|missense_variant|MODERATE|SPATA46|SPATA46|transcript|NM_182581.4|protein_coding|2/3|c.206C>T|p.Ala69Val|270/1695|206/786|69/261||,A|upstream_gene_variant|MODIFIER|C1orf226|C1orf226|transcript|NM_001135240.2|protein_coding||c.-3613G>A|||||3540|,A|downstream_gene_variant|MODIFIER|NOS1AP|NOS1AP|transcript|NM_014697.3|protein_coding||c.*7834G>A|||||4826|,A|downstream_gene_variant|MODIFIER|NOS…	no	1/1:30:45:0,45:1
chr1	162754789	G	A	P;ANN=A|missense_variant|MODERATE|DDR2|DDR2|transcript|NM_001014796.3|protein_coding|6/19|c.351G>A|p.Met117Ile|790/10166|351/2568|117/855||,A|missense_variant|MODERATE|DDR2|DDR2|transcript|NM_001354983.2|protein_coding|5/18|c.351G>A|p.Met117Ile|1127/10503|351/2568|117/855||,A|missense_variant|MODERATE|DDR2|DDR2|transcript|NM_001354982.2|protein_coding|5/18|c.351G>A|p.Met117Ile|661/10037|351/2568|…	yes	0/1:25:49:22,27:0.551
chr1	162799876	G	T	P;ANN=T|missense_variant|MODERATE|HSD17B7|HSD17B7|transcript|NM_016371.3|protein_coding|5/9|c.581G>T|p.Ser194Ile|680/1523|581/1026|194/341||,T|downstream_gene_variant|MODIFIER|HSD17B7|HSD17B7|transcript|NM_001304512.1|protein_coding||c.*1939G>T|||||1733|,T|downstream_gene_variant|MODIFIER|HSD17B7|HSD17B7|transcript|NM_001304513.1|protein_coding||c.*2045G>T|||||1733|	yes	0/1:17:34:17,17:0.5
chr1	162855667	C	A	P;ANN=A|missense_variant|MODERATE|CCDC190|CCDC190|transcript|NM_178550.4|protein_coding|3/4|c.279G>T|p.Arg93Ser|454/1552|279/909|93/302||	no	0/1:27:52:24,27:0.5192
chr1	164559883	G	A	P;ANN=A|missense_variant|MODERATE|PBX1|PBX1|transcript|NM_002585.4|protein_coding|1/9|c.61G>A|p.Gly21Ser|700/7087|61/1293|21/430||,A|missense_variant|MODERATE|PBX1|PBX1|transcript|NM_001204961.1|protein_coding|1/8|c.61G>A|p.Gly21Ser|524/6790|61/1044|21/347||,A|missense_variant|MODERATE|PBX1|PBX1|transcript|NM_001204963.1|protein_coding|1/9|c.61G>A|p.Gly21Ser|524/4147|61/1263|21/420||,A|missense_v…	no	1/1:25:27:0,27:1
chr1	165563509	T	A	P;ANN=A|missense_variant|MODERATE|LRRC52|LRRC52|transcript|NM_001005214.4|protein_coding|2/2|c.627T>A|p.Asp209Glu|924/1372|627/942|209/313||,A|intron_variant|MODIFIER|LRRC52-AS1|LRRC52-AS1|transcript|NR_026744.2|pseudogene|3/6|n.959+10509A>T||||||	no	0/1:29:46:19,27:0.587
chr1	166622034	T	C	P;ANN=C|splice_donor_variant&intron_variant|HIGH|FMO9P|FMO9P|transcript|NR_002925.2|pseudogene|5/6|n.663+2T>C||||||	no	0/1:18:25:11,14:0.56
chr1	166849888	C	T	P;ANN=T|missense_variant|MODERATE|POGK|POGK|transcript|NM_017542.5|protein_coding|5/6|c.1309C>T|p.Arg437Trp|1441/5738|1309/1830|437/609||,T|missense_variant|MODERATE|POGK|POGK|transcript|NM_001314014.2|protein_coding|3/4|c.955C>T|p.Arg319Trp|1215/5512|955/1476|319/491||	yes	0/1:16:63:36,27:0.4286
chr1	166936690	C	T	P;ANN=T|missense_variant|MODERATE|ILDR2|ILDR2|transcript|NM_199351.3|protein_coding|5/10|c.604G>A|p.Val202Ile|876/13360|604/1920|202/639||	no	0/1:23:45:14,31:0.6889
chr1	167125926	G	C	P;ANN=C|missense_variant|MODERATE|DUSP27|DUSP27|transcript|NM_001080426.3|protein_coding|6/6|c.795G>C|p.Glu265Asp|931/4170|795/3477|265/1158||	no	0/1:27:61:27,33:0.541
chr1	167126530	C	T	P;ANN=T|missense_variant|MODERATE|DUSP27|DUSP27|transcript|NM_001080426.3|protein_coding|6/6|c.1399C>T|p.Arg467Cys|1535/4170|1399/3477|467/1158||	no	0/1:18:56:29,27:0.4821
chr1	167128330	G	A	P;ANN=A|missense_variant|MODERATE|DUSP27|DUSP27|transcript|NM_001080426.3|protein_coding|6/6|c.3199G>A|p.Asp1067Asn|3335/4170|3199/3477|1067/1158||	no	0/1:26:49:21,28:0.5714
chr1	167128502	C	A	P;ANN=A|missense_variant|MODERATE|DUSP27|DUSP27|transcript|NM_001080426.3|protein_coding|6/6|c.3371C>A|p.Thr1124Asn|3507/4170|3371/3477|1124/1158||	no	0/1:27:43:19,24:0.5581
chr1	167836538	G	A	P;ANN=A|missense_variant&splice_region_variant|MODERATE|ADCY10|ADCY10|transcript|NM_018417.6|protein_coding|23/33|c.3080C>T|p.Pro1027Leu|3297/5342|3080/4833|1027/1610||,A|missense_variant&splice_region_variant|MODERATE|ADCY10|ADCY10|transcript|NM_001167749.3|protein_coding|20/30|c.2621C>T|p.Pro874Leu|2842/4887|2621/4374|874/1457||,A|missense_variant&splice_region_variant|MODERATE|ADCY10|ADCY10|tr…	yes	0/1:22:39:19,20:0.5128
chr1	167856247	T	C	P;ANN=C|missense_variant|MODERATE|ADCY10|ADCY10|transcript|NM_018417.6|protein_coding|17/33|c.2089A>G|p.Ile697Val|2306/5342|2089/4833|697/1610||,C|missense_variant|MODERATE|ADCY10|ADCY10|transcript|NM_001167749.3|protein_coding|14/30|c.1630A>G|p.Ile544Val|1851/4887|1630/4374|544/1457||,C|missense_variant|MODERATE|ADCY10|ADCY10|transcript|NM_001297772.2|protein_coding|17/33|c.1813A>G|p.Ile605Val|2…	no	0/1:27:49:24,25:0.5102
chr1	169124924	CT	C	P;ANN=C|frameshift_variant|HIGH|ATP1B1|ATP1B1|transcript|NM_001677.4|protein_coding|3/6|c.270delT|p.Arg91fs|410/2216|270/912|90/303||INFO_REALIGN_3_PRIME;LOF=(ATP1B1|ATP1B1|1|1.00)	yes	0/1:23:44:28,15:0.3409
chr1	169378432	A	G	P;ANN=G|missense_variant|MODERATE|BLZF1|BLZF1|transcript|NM_001320973.2|protein_coding|4/7|c.571A>G|p.Asn191Asp|769/2524|571/1203|191/400||,G|missense_variant|MODERATE|BLZF1|BLZF1|transcript|NM_003666.3|protein_coding|4/8|c.571A>G|p.Asn191Asp|1085/2393|571/1203|191/400||,G|downstream_gene_variant|MODIFIER|BLZF1|BLZF1|transcript|NM_001320972.1|protein_coding||c.*1396A>G|||||1049|	yes	0/1:25:41:25,16:0.3902
chr1	169421719	A	T	P;ANN=T|missense_variant|MODERATE|CCDC181|CCDC181|transcript|NM_001300969.1|protein_coding|3/6|c.712T>A|p.Phe238Ile|922/1917|712/1530|238/509||,T|missense_variant|MODERATE|CCDC181|CCDC181|transcript|NM_021179.2|protein_coding|3/6|c.712T>A|p.Phe238Ile|922/1914|712/1527|238/508||,T|missense_variant|MODERATE|CCDC181|CCDC181|transcript|NM_001300968.1|protein_coding|4/7|c.712T>A|p.Phe238Ile|1220/2212|…	no	0/1:23:47:23,24:0.5106
chr1	169421916	A	G	P;ANN=G|missense_variant|MODERATE|CCDC181|CCDC181|transcript|NM_001300969.1|protein_coding|3/6|c.515T>C|p.Phe172Ser|725/1917|515/1530|172/509||,G|missense_variant|MODERATE|CCDC181|CCDC181|transcript|NM_021179.2|protein_coding|3/6|c.515T>C|p.Phe172Ser|725/1914|515/1527|172/508||,G|missense_variant|MODERATE|CCDC181|CCDC181|transcript|NM_001300968.1|protein_coding|4/7|c.515T>C|p.Phe172Ser|1023/2212|…	no	1/1:32:36:0,36:1
chr1	169541237	G	T	P;ANN=T|missense_variant|MODERATE|F5|F5|transcript|NM_000130.5|protein_coding|13/25|c.3853C>A|p.Leu1285Ile|3948/9132|3853/6675|1285/2224||	no	0/1:21:57:33,24:0.4211
chr1	169594713	T	G	P;ANN=G|missense_variant|MODERATE|SELP|SELP|transcript|NM_003005.4|protein_coding|13/17|c.2266A>C|p.Thr756Pro|2316/3156|2266/2493|756/830||	no	0/1:14:60:39,20:0.3333
chr1	169597075	C	T	P;ANN=T|missense_variant|MODERATE|SELP|SELP|transcript|NM_003005.4|protein_coding|11/17|c.1807G>A|p.Asp603Asn|1857/3156|1807/2493|603/830||	no	0/1:21:26:11,15:0.5769
chr1	169611647	C	T	P;ANN=T|missense_variant|MODERATE|SELP|SELP|transcript|NM_003005.4|protein_coding|7/17|c.992G>A|p.Ser331Asn|1042/3156|992/2493|331/830||	no	0/1:25:52:21,31:0.5962
chr1	169613079	C	T	P;ANN=T|missense_variant|MODERATE|SELP|SELP|transcript|NM_003005.4|protein_coding|5/17|c.625G>A|p.Val209Met|675/3156|625/2493|209/830||	no	0/1:25:51:29,22:0.4314
chr1	169707345	A	G	P;ANN=G|missense_variant|MODERATE|SELL|SELL|transcript|NM_000655.5|protein_coding|4/9|c.577T>C|p.Phe193Leu|699/2358|577/1119|193/372||,G|non_coding_transcript_exon_variant|MODIFIER|SELL|SELL|transcript|NR_029467.2|pseudogene|2/7|n.546T>C||||||	no	0/1:25:35:19,16:0.4571
chr1	169798939	C	A	P;ANN=A|missense_variant|MODERATE|C1orf112|C1orf112|transcript|NM_001366769.1|protein_coding|2/24|c.132C>A|p.Asp44Glu|195/3891|132/2736|44/911||,A|missense_variant|MODERATE|C1orf112|C1orf112|transcript|NM_001320050.2|protein_coding|2/6|c.132C>A|p.Asp44Glu|195/823|132/543|44/180||,A|missense_variant|MODERATE|C1orf112|C1orf112|transcript|NM_001366770.1|protein_coding|2/23|c.132C>A|p.Asp44Glu|195/47…	no	0/1:22:41:22,19:0.4634
chr1	169854577	T	C	P;ANN=C|missense_variant|MODERATE|SCYL3|SCYL3|transcript|NM_181093.3|protein_coding|13/14|c.1862A>G|p.Gln621Arg|2084/3088|1862/2229|621/742||,C|missense_variant|MODERATE|SCYL3|SCYL3|transcript|NM_020423.7|protein_coding|12/13|c.1700A>G|p.Gln567Arg|1859/6308|1700/2067|567/688||,C|downstream_gene_variant|MODIFIER|C1orf112|C1orf112|transcript|NM_001366769.1|protein_coding||c.*1590T>C|||||498|,C|down…	no	0/1:24:37:18,18:0.4865
chr1	170959530	T	C	P;ANN=C|missense_variant|MODERATE|MROH9|MROH9|transcript|NM_001163629.1|protein_coding|5/22|c.221T>C|p.Val74Ala|375/3165|221/2586|74/861||,C|missense_variant|MODERATE|MROH9|MROH9|transcript|NM_025063.4|protein_coding|5/15|c.221T>C|p.Val74Ala|312/2218|221/1722|74/573||	no	0/1:21:31:15,16:0.5161
chr1	171110939	G	A	P;ANN=A|missense_variant|MODERATE|FMO3|FMO3|transcript|NM_001002294.3|protein_coding|6/9|c.769G>A|p.Val257Met|852/2059|769/1599|257/532||,A|missense_variant|MODERATE|FMO3|FMO3|transcript|NM_001319173.2|protein_coding|7/10|c.709G>A|p.Val237Met|962/2169|709/1539|237/512||,A|missense_variant|MODERATE|FMO3|FMO3|transcript|NM_001319174.2|protein_coding|5/8|c.580G>A|p.Val194Met|663/1870|580/1410|194/46…	no	1/1:29:52:0,52:1
chr1	171185820	A	G	P;ANN=G|missense_variant|MODERATE|FMO2|FMO2|transcript|NM_001460.5|protein_coding|2/9|c.107A>G|p.Asp36Gly|173/5214|107/1608|36/535||,G|intron_variant|MODIFIER|FMO2|FMO2|transcript|NM_001365900.1|protein_coding|1/7|c.-64+461A>G||||||,G|intron_variant|MODIFIER|FMO2|FMO2|transcript|NM_001301347.2|protein_coding|1/6|c.-386+461A>G||||||,G|intron_variant|MODIFIER|FMO2|FMO2|transcript|NR_160266.1|pseudo…	no	1/1:28:46:0,46:1
chr1	171199445	C	T	P;ANN=T|missense_variant|MODERATE|FMO2|FMO2|transcript|NM_001460.5|protein_coding|5/9|c.584C>T|p.Ser195Leu|650/5214|584/1608|195/535||,T|missense_variant|MODERATE|FMO2|FMO2|transcript|NM_001365900.1|protein_coding|4/8|c.389C>T|p.Ser130Leu|604/5166|389/1413|130/470||,T|intron_variant|MODIFIER|FMO2|FMO2|transcript|NM_001301347.2|protein_coding|3/6|c.-34+2634C>T||||||,T|non_coding_transcript_exon_va…	no	1/1:31:41:0,41:1
chr1	171208951	C	T	P;ANN=T|stop_gained|HIGH|FMO2|FMO2|transcript|NM_001460.5|protein_coding|9/9|c.1414C>T|p.Gln472*|1480/5214|1414/1608|472/535||,T|stop_gained|HIGH|FMO2|FMO2|transcript|NM_001365900.1|protein_coding|8/8|c.1219C>T|p.Gln407*|1434/5166|1219/1413|407/470||,T|stop_gained|HIGH|FMO2|FMO2|transcript|NM_001301347.2|protein_coding|7/7|c.754C>T|p.Gln252*|1199/4933|754/948|252/315||,T|non_coding_transcript_exo…	no	1/1:27:46:0,46:1
chr1	171280916	C	T	P;ANN=T|missense_variant|MODERATE|FMO1|FMO1|transcript|NM_001282692.1|protein_coding|5/8|c.770C>T|p.Thr257Ile|923/2198|770/1611|257/536||,T|missense_variant|MODERATE|FMO1|FMO1|transcript|NM_001282694.1|protein_coding|5/8|c.569C>T|p.Thr190Ile|728/2003|569/1410|190/469||,T|missense_variant|MODERATE|FMO1|FMO1|transcript|NM_001282693.2|protein_coding|6/9|c.758C>T|p.Thr253Ile|894/2149|758/1599|253/532…	yes	0/1:21:55:28,27:0.4909
chr1	171517773	G	A	P;ANN=A|missense_variant|MODERATE|PRRC2C|PRRC2C|transcript|NM_015172.4|protein_coding|6/34|c.703G>A|p.Ala235Thr|966/10381|703/8454|235/2817||	no	0/1:20:52:24,28:0.5385
chr1	171540188	G	A	P;ANN=A|missense_variant|MODERATE|PRRC2C|PRRC2C|transcript|NM_015172.4|protein_coding|16/34|c.2716G>A|p.Ala906Thr|2979/10381|2716/8454|906/2817||	no	1/1:28:58:0,58:1
chr1	171545592	C	G	P;ANN=G|missense_variant|MODERATE|PRRC2C|PRRC2C|transcript|NM_015172.4|protein_coding|17/34|c.4871C>G|p.Ser1624Cys|5134/10381|4871/8454|1624/2817||	no	1/1:23:18:0,18:1
chr1	171591760	AC	A	P;ANN=A|frameshift_variant|HIGH|PRRC2C|PRRC2C|transcript|NM_015172.4|protein_coding|34/34|c.8372delC|p.Pro2791fs|8635/10381|8372/8454|2791/2817||INFO_REALIGN_3_PRIME	yes	0/1:22:44:24,19:0.4318
chr1	171652385	C	T	P;ANN=T|missense_variant|MODERATE|MYOC|MYOC|transcript|NM_000261.2|protein_coding|1/3|c.227G>A|p.Arg76Lys|304/2100|227/1515|76/504||	no	0/1:27:62:34,28:0.4516
chr1	172038458	T	C	P;ANN=C|missense_variant|MODERATE|DNM3|DNM3|transcript|NM_001350204.2|protein_coding|7/21|c.989T>C|p.Leu330Pro|1148/7645|989/2610|330/869||,C|missense_variant|MODERATE|DNM3|DNM3|transcript|NM_001278252.2|protein_coding|7/15|c.989T>C|p.Leu330Pro|1148/2322|989/1668|330/555||,C|missense_variant|MODERATE|DNM3|DNM3|transcript|NM_001350205.2|protein_coding|7/16|c.989T>C|p.Leu330Pro|1148/2352|989/1698|3…	yes	0/1:22:30:15,15:0.5
chr1	172441827	G	A	P;ANN=A|missense_variant|MODERATE|PIGC|PIGC|transcript|NM_002642.4|protein_coding|2/2|c.796C>T|p.Pro266Ser|1109/1479|796/894|266/297||,A|missense_variant|MODERATE|PIGC|PIGC|transcript|NM_153747.2|protein_coding|2/2|c.796C>T|p.Pro266Ser|1086/1456|796/894|266/297||,A|intron_variant|MODIFIER|C1orf105|C1orf105|transcript|NM_139240.4|protein_coding|1/6|c.22-3246G>A||||||	no	0/1:14:59:24,35:0.5932
chr1	172462193	A	G	P;ANN=G|missense_variant|MODERATE|C1orf105|C1orf105|transcript|NM_139240.4|protein_coding|5/7|c.289A>G|p.Met97Val|490/988|289/552|97/183||,G|missense_variant|MODERATE|C1orf105|C1orf105|transcript|NM_001300760.1|protein_coding|3/5|c.259A>G|p.Met87Val|388/886|259/522|87/173||	no	0/1:20:43:25,18:0.4186
chr1	172462246	G	A	P;ANN=A|splice_donor_variant&intron_variant|HIGH|C1orf105|C1orf105|transcript|NM_139240.4|protein_coding|5/6|c.341+1G>A||||||,A|splice_donor_variant&intron_variant|HIGH|C1orf105|C1orf105|transcript|NM_001300760.1|protein_coding|3/4|c.311+1G>A||||||;LOF=(C1orf105|C1orf105|2|1.00)	no	0/1:19:36:20,16:0.4444
chr1	172468452	G	A	P;ANN=A|missense_variant|MODERATE|C1orf105|C1orf105|transcript|NM_139240.4|protein_coding|7/7|c.410G>A|p.Ser137Asn|611/988|410/552|137/183||,A|missense_variant|MODERATE|C1orf105|C1orf105|transcript|NM_001300760.1|protein_coding|5/5|c.380G>A|p.Ser127Asn|509/886|380/522|127/173||	no	1/1:32:41:0,41:1
chr1	172532503	T	C	P;ANN=C|missense_variant|MODERATE|SUCO|SUCO|transcript|NM_016227.3|protein_coding|1/23|c.31T>C|p.Ser11Pro|155/5916|31/4218|11/1405||,C|upstream_gene_variant|MODIFIER|SUCO|SUCO|transcript|NM_001282751.1|protein_coding||c.-2462T>C|||||615|,C|upstream_gene_variant|MODIFIER|SUCO|SUCO|transcript|NM_001282750.2|protein_coding||c.-933T>C|||||647|,C|upstream_gene_variant|MODIFIER|SUCO|SUCO|transcript|NM_…	no	0/1:20:65:27,38:0.5846
chr1	172533200	T	C	P;ANN=C|missense_variant|MODERATE|SUCO|SUCO|transcript|NM_016227.3|protein_coding|2/23|c.350T>C|p.Leu117Pro|474/5916|350/4218|117/1405||,C|5_prime_UTR_variant|MODIFIER|SUCO|SUCO|transcript|NM_001282751.1|protein_coding|1/22|c.-1765T>C|||||55591|,C|5_prime_UTR_variant|MODIFIER|SUCO|SUCO|transcript|NM_001282750.2|protein_coding|1/23|c.-236T>C|||||236|,C|5_prime_UTR_variant|MODIFIER|SUCO|SUCO|transc…	no	0/1:7:33:19,14:0.4242
chr1	174547861	C	T	P;ANN=T|missense_variant|MODERATE|RABGAP1L|RABGAP1L|transcript|NM_001366445.1|protein_coding|14/14|c.1624C>T|p.Pro542Ser|1795/2495|1624/1818|542/605||,T|downstream_gene_variant|MODIFIER|RABGAP1L|RABGAP1L|transcript|NM_001366449.1|protein_coding||c.*2910C>T|||||1957|,T|intron_variant|MODIFIER|RABGAP1L|RABGAP1L|transcript|NM_001366446.1|protein_coding|13/25|c.1711-89514C>T||||||,T|intron_variant|MO…	no	0/1:20:29:14,15:0.5172
chr1	175077653	A	G	P;ANN=G|missense_variant|MODERATE|TNN|TNN|transcript|NM_022093.2|protein_coding|2/19|c.235A>G|p.Arg79Gly|373/5035|235/3900|79/1299||	no	0/1:22:57:28,29:0.5088
chr1	175118593	T	C	P;ANN=C|missense_variant|MODERATE|TNN|TNN|transcript|NM_022093.2|protein_coding|11/19|c.2419T>C|p.Trp807Arg|2557/5035|2419/3900|807/1299||	no	0/1:23:48:23,25:0.5208
chr1	175123538	C	T	P;ANN=T|missense_variant|MODERATE|TNN|TNN|transcript|NM_022093.2|protein_coding|12/19|c.2789C>T|p.Pro930Leu|2927/5035|2789/3900|930/1299||	no	1/1:35:49:0,49:1
chr1	175123571	C	T	P;ANN=T|missense_variant|MODERATE|TNN|TNN|transcript|NM_022093.2|protein_coding|12/19|c.2822C>T|p.Thr941Met|2960/5035|2822/3900|941/1299||	no	1/1:30:47:0,47:1
chr1	175379587	C	T	P;ANN=T|missense_variant|MODERATE|TNR|TNR|transcript|NM_003285.3|protein_coding|9/23|c.1928G>A|p.Arg643Lys|2462/12773|1928/4077|643/1358||,T|missense_variant|MODERATE|TNR|TNR|transcript|NM_001328635.2|protein_coding|9/23|c.929G>A|p.Arg310Lys|2358/12669|929/3078|310/1025||	no	0/1:25:41:21,20:0.4878
chr1	176594643	G	A	P;ANN=A|missense_variant|MODERATE|PAPPA2|PAPPA2|transcript|NM_020318.3|protein_coding|3/23|c.1039G>A|p.Val347Met|2199/9683|1039/5376|347/1791||,A|missense_variant|MODERATE|PAPPA2|PAPPA2|transcript|NM_021936.3|protein_coding|3/5|c.1039G>A|p.Val347Met|2199/4366|1039/2484|347/827||	no	0/1:21:40:21,19:0.475
chr1	176699375	A	G	P;ANN=G|missense_variant|MODERATE|PAPPA2|PAPPA2|transcript|NM_020318.3|protein_coding|8/23|c.3022A>G|p.Thr1008Ala|4182/9683|3022/5376|1008/1791||	yes	0/1:22:45:23,22:0.4889
chr1	176769746	G	A	P;ANN=A|missense_variant|MODERATE|PAPPA2|PAPPA2|transcript|NM_020318.3|protein_coding|16/23|c.4463G>A|p.Arg1488His|5623/9683|4463/5376|1488/1791||	yes	0/1:26:51:28,23:0.451
chr1	176864361	G	C	P;ANN=C|missense_variant|MODERATE|ASTN1|ASTN1|transcript|NM_001364856.1|protein_coding|23/23|c.3832C>G|p.Arg1278Gly|3868/7165|3832/3909|1278/1302||,C|missense_variant|MODERATE|ASTN1|ASTN1|transcript|NM_004319.3|protein_coding|23/23|c.3808C>G|p.Arg1270Gly|3844/7138|3808/3885|1270/1294||,C|downstream_gene_variant|MODIFIER|ASTN1|ASTN1|transcript|NM_207108.2|protein_coding||c.*4479C>G|||||4457|,C|int…	no	0/1:25:35:18,17:0.4857
chr1	176894700	G	C	P;ANN=C|missense_variant|MODERATE|ASTN1|ASTN1|transcript|NM_001364856.1|protein_coding|17/23|c.2826C>G|p.His942Gln|2862/7165|2826/3909|942/1302||,C|missense_variant|MODERATE|ASTN1|ASTN1|transcript|NM_001286164.1|protein_coding|17/23|c.2802C>G|p.His934Gln|3030/4221|2802/3687|934/1228||,C|missense_variant|MODERATE|ASTN1|ASTN1|transcript|NM_004319.3|protein_coding|17/23|c.2802C>G|p.His934Gln|2838/71…	no	1/1:28:55:1,54:0.9818
chr1	176894731	T	C	P;ANN=C|missense_variant|MODERATE|ASTN1|ASTN1|transcript|NM_001364856.1|protein_coding|17/23|c.2795A>G|p.His932Arg|2831/7165|2795/3909|932/1302||,C|missense_variant|MODERATE|ASTN1|ASTN1|transcript|NM_001286164.1|protein_coding|17/23|c.2771A>G|p.His924Arg|2999/4221|2771/3687|924/1228||,C|missense_variant|MODERATE|ASTN1|ASTN1|transcript|NM_004319.3|protein_coding|17/23|c.2771A>G|p.His924Arg|2807/71…	no	1/1:30:48:0,48:1
chr1	177933252	C	A	P;ANN=A|missense_variant|MODERATE|SEC16B|SEC16B|transcript|NM_033127.3|protein_coding|22/26|c.2785G>T|p.Ala929Ser|2882/4350|2785/3183|929/1060||,A|missense_variant|MODERATE|CRYZL2P-SEC16B|CRYZL2P-SEC16B|transcript|NM_001356505.1|protein_coding|30/34|c.2785G>T|p.Ala929Ser|3831/5302|2785/3186|929/1061||,A|missense_variant|MODERATE|SEC16B|SEC16B|transcript|NM_001356500.1|protein_coding|21/25|c.1762G…	no	0/1:24:36:13,22:0.6111
chr1	177933590	C	T	P;ANN=T|missense_variant|MODERATE|SEC16B|SEC16B|transcript|NM_033127.3|protein_coding|21/26|c.2618G>A|p.Ser873Asn|2715/4350|2618/3183|873/1060||,T|missense_variant|MODERATE|CRYZL2P-SEC16B|CRYZL2P-SEC16B|transcript|NM_001356505.1|protein_coding|29/34|c.2618G>A|p.Ser873Asn|3664/5302|2618/3186|873/1061||,T|missense_variant|MODERATE|SEC16B|SEC16B|transcript|NM_001356500.1|protein_coding|20/25|c.1595G…	no	0/1:28:52:29,23:0.4423
chr1	177933618	G	C	P;ANN=C|missense_variant|MODERATE|SEC16B|SEC16B|transcript|NM_033127.3|protein_coding|21/26|c.2590C>G|p.Pro864Ala|2687/4350|2590/3183|864/1060||,C|missense_variant|MODERATE|CRYZL2P-SEC16B|CRYZL2P-SEC16B|transcript|NM_001356505.1|protein_coding|29/34|c.2590C>G|p.Pro864Ala|3636/5302|2590/3186|864/1061||,C|missense_variant|MODERATE|SEC16B|SEC16B|transcript|NM_001356500.1|protein_coding|20/25|c.1567C…	no	0/1:16:51:34,17:0.3333
chr1	177936334	C	A	P;ANN=A|missense_variant|MODERATE|SEC16B|SEC16B|transcript|NM_033127.3|protein_coding|20/26|c.2535G>T|p.Gln845His|2632/4350|2535/3183|845/1060||,A|missense_variant|MODERATE|CRYZL2P-SEC16B|CRYZL2P-SEC16B|transcript|NM_001356505.1|protein_coding|28/34|c.2535G>T|p.Gln845His|3581/5302|2535/3186|845/1061||,A|missense_variant|MODERATE|SEC16B|SEC16B|transcript|NM_001356500.1|protein_coding|19/25|c.1512G…	no	0/1:20:54:34,20:0.3704
chr1	177939717	C	T	P;ANN=T|missense_variant|MODERATE|SEC16B|SEC16B|transcript|NM_033127.3|protein_coding|18/26|c.2188G>A|p.Gly730Arg|2285/4350|2188/3183|730/1060||,T|missense_variant|MODERATE|CRYZL2P-SEC16B|CRYZL2P-SEC16B|transcript|NM_001356505.1|protein_coding|26/34|c.2188G>A|p.Gly730Arg|3234/5302|2188/3186|730/1061||,T|missense_variant|MODERATE|SEC16B|SEC16B|transcript|NM_001356500.1|protein_coding|17/25|c.1165G…	no	0/1:22:51:24,27:0.5294
chr1	177946339	A	C	P;ANN=C|missense_variant|MODERATE|SEC16B|SEC16B|transcript|NM_001356499.2|protein_coding|14/14|c.1859T>G|p.Ile620Ser|1972/2976|1859/1878|620/625||,C|intron_variant|MODIFIER|SEC16B|SEC16B|transcript|NM_033127.3|protein_coding|14/25|c.1775+81T>G||||||,C|intron_variant|MODIFIER|CRYZL2P-SEC16B|CRYZL2P-SEC16B|transcript|NM_001356505.1|protein_coding|22/33|c.1775+81T>G||||||,C|intron_variant|MODIFIER|S…	no	0/1:22:65:35,30:0.4615
chr1	177960852	T	C	P;ANN=C|missense_variant|MODERATE|SEC16B|SEC16B|transcript|NM_033127.3|protein_coding|7/26|c.875A>G|p.His292Arg|972/4350|875/3183|292/1060||,C|missense_variant|MODERATE|CRYZL2P-SEC16B|CRYZL2P-SEC16B|transcript|NM_001356505.1|protein_coding|15/34|c.875A>G|p.His292Arg|1921/5302|875/3186|292/1061||,C|missense_variant|MODERATE|CRYZL2P-SEC16B|CRYZL2P-SEC16B|transcript|NM_001356506.1|protein_coding|13/…	no	0/1:17:43:28,15:0.3488
chr1	178520843	T	G	P;ANN=G|missense_variant|MODERATE|TEX35|TEX35|transcript|NM_032126.5|protein_coding|7/9|c.512T>G|p.Leu171Arg|592/992|512/702|171/233||,G|missense_variant|MODERATE|TEX35|TEX35|transcript|NM_001170723.2|protein_coding|7/9|c.512T>G|p.Leu171Arg|592/806|512/639|171/212||,G|missense_variant|MODERATE|TEX35|TEX35|transcript|NM_001170722.2|protein_coding|7/9|c.536T>G|p.Leu179Arg|616/895|536/648|179/215||,…	no	1/1:30:53:0,52:0.9811
chr1	179082165	T	C	P;ANN=C|missense_variant|MODERATE|TOR3A|TOR3A|transcript|NM_022371.4|protein_coding|1/6|c.37T>C|p.Phe13Leu|96/2029|37/1194|13/397||	no	1/1:28:57:0,57:1
chr1	179094167	C	T	P;ANN=T|missense_variant|MODERATE|TOR3A|TOR3A|transcript|NM_022371.4|protein_coding|5/6|c.893C>T|p.Thr298Met|952/2029|893/1194|298/397||	no	0/1:22:51:26,25:0.4902
chr1	179143010	C	G	P;ANN=G|missense_variant|MODERATE|ABL2|ABL2|transcript|NM_001136000.3|protein_coding|1/13|c.35G>C|p.Ser12Thr|67/11614|35/3195|12/1064||,G|missense_variant|MODERATE|ABL2|ABL2|transcript|NM_001168239.2|protein_coding|1/12|c.35G>C|p.Ser12Thr|67/11551|35/3132|12/1043||,G|missense_variant|MODERATE|ABL2|ABL2|transcript|NM_005158.5|protein_coding|1/12|c.35G>C|p.Ser12Thr|67/11923|35/3504|12/1167||,G|intr…	no	0/1:24:43:26,17:0.3953
chr1	179534890	AAAG	A	P;ANN=A|conservative_inframe_deletion|MODERATE|AXDND1|AXDND1|transcript|NM_144696.6|protein_coding|25/26|c.2971_2973delGAA|p.Glu991del|3107/3391|2971/3039|991/1012||INFO_REALIGN_3_PRIME,A|non_coding_transcript_exon_variant|MODIFIER|AXDND1|AXDND1|transcript|NR_073544.2|pseudogene|25/26|n.3019_3021delGAA||||||INFO_REALIGN_3_PRIME	no	1/1:20:33:7,26:0.7879
chr1	179534908	C	G	P;ANN=G|missense_variant|MODERATE|AXDND1|AXDND1|transcript|NM_144696.6|protein_coding|25/26|c.2977C>G|p.Gln993Glu|3113/3391|2977/3039|993/1012||,G|non_coding_transcript_exon_variant|MODIFIER|AXDND1|AXDND1|transcript|NR_073544.2|pseudogene|25/26|n.3025C>G||||||	no	1/1:20:39:2,37:0.9487
chr1	179593605	G	C	P;ANN=C|missense_variant|MODERATE|TDRD5|TDRD5|transcript|NM_001199085.3|protein_coding|3/18|c.378G>C|p.Arg126Ser|686/3745|378/3108|126/1035||,C|missense_variant|MODERATE|TDRD5|TDRD5|transcript|NM_001349923.1|protein_coding|3/17|c.378G>C|p.Arg126Ser|605/3502|378/2946|126/981||,C|missense_variant|MODERATE|TDRD5|TDRD5|transcript|NM_001199091.1|protein_coding|3/17|c.378G>C|p.Arg126Ser|737/3635|378/29…	no	1/1:36:45:0,45:1
chr1	179882939	T	C	P;ANN=C|missense_variant|MODERATE|TOR1AIP1|TOR1AIP1|transcript|NM_001267578.1|protein_coding|1/10|c.437T>C|p.Met146Thr|898/4054|437/1755|146/584||,C|missense_variant|MODERATE|TOR1AIP1|TOR1AIP1|transcript|NM_015602.3|protein_coding|1/10|c.437T>C|p.Met146Thr|898/4051|437/1752|146/583||	no	1/1:26:47:0,47:1
chr1	179889309	G	A	P;ANN=A|splice_acceptor_variant&intron_variant|HIGH|TOR1AIP1|TOR1AIP1|transcript|NM_001267578.1|protein_coding|2/9|c.554-1G>A||||||,A|splice_region_variant&intron_variant|LOW|TOR1AIP1|TOR1AIP1|transcript|NM_015602.3|protein_coding|2/9|c.554-4G>A||||||;LOF=(TOR1AIP1|TOR1AIP1|2|0.50)	no	1/1:30:26:0,26:1
chr1	179907853	C	G	P;ANN=G|missense_variant|MODERATE|TOR1AIP1|TOR1AIP1|transcript|NM_001267578.1|protein_coding|7/10|c.830C>G|p.Pro277Arg|1291/4054|830/1755|277/584||,G|missense_variant|MODERATE|TOR1AIP1|TOR1AIP1|transcript|NM_015602.3|protein_coding|7/10|c.827C>G|p.Pro276Arg|1288/4051|827/1752|276/583||	no	1/1:17:20:0,20:1
chr1	180020607	G	C	P;ANN=C|missense_variant|MODERATE|CEP350|CEP350|transcript|NM_014810.5|protein_coding|12/38|c.2833G>C|p.Glu945Gln|3179/13414|2833/9354|945/3117||	no	1/1:32:47:0,47:1
chr1	180034065	A	G	P;ANN=G|missense_variant|MODERATE|CEP350|CEP350|transcript|NM_014810.5|protein_coding|16/38|c.3929A>G|p.Asn1310Ser|4275/13414|3929/9354|1310/3117||	yes	0/1:18:41:29,12:0.2927
chr1	180178877	G	C	P;ANN=C|missense_variant|MODERATE|QSOX1|QSOX1|transcript|NM_002826.5|protein_coding|5/12|c.599G>C|p.Gly200Ala|638/9276|599/2244|200/747||,C|missense_variant|MODERATE|QSOX1|QSOX1|transcript|NM_001004128.2|protein_coding|5/13|c.599G>C|p.Gly200Ala|674/2583|599/1815|200/604||	no	0/1:26:66:36,30:0.4545
chr1	180194255	A	G	P;ANN=G|missense_variant|MODERATE|QSOX1|QSOX1|transcript|NM_002826.5|protein_coding|11/12|c.1331A>G|p.His444Arg|1370/9276|1331/2244|444/747||,G|missense_variant|MODERATE|QSOX1|QSOX1|transcript|NM_001004128.2|protein_coding|11/13|c.1331A>G|p.His444Arg|1406/2583|1331/1815|444/604||	no	0/1:23:49:27,19:0.3878
chr1	180274389	A	G	P;ANN=G|missense_variant|MODERATE|LHX4|LHX4|transcript|NM_033343.4|protein_coding|6/6|c.983A>G|p.Asn328Ser|1249/5844|983/1173|328/390||,G|intron_variant|MODIFIER|LHX4-AS1|LHX4-AS1|transcript|NR_037642.1|pseudogene|1/4|n.31+262T>C||||||	no	0/1:20:56:32,24:0.4286
chr1	180916294	T	C	P;ANN=C|missense_variant|MODERATE|KIAA1614|KIAA1614|transcript|NM_020950.2|protein_coding|2/9|c.191T>C|p.Leu64Pro|538/9946|191/3573|64/1190||	no	1/1:32:56:0,56:1
chr1	180936312	G	T	P;ANN=T|missense_variant|MODERATE|KIAA1614|KIAA1614|transcript|NM_020950.2|protein_coding|5/9|c.2403G>T|p.Leu801Phe|2750/9946|2403/3573|801/1190||	no	1/1:33:54:0,54:1
chr1	180944461	A	G	P;ANN=G|missense_variant|MODERATE|KIAA1614|KIAA1614|transcript|NM_020950.2|protein_coding|8/9|c.3232A>G|p.Asn1078Asp|3579/9946|3232/3573|1078/1190||	no	1/1:33:53:0,53:1
chr1	181088912	A	G	P;ANN=G|missense_variant|MODERATE|IER5|IER5|transcript|NM_016545.5|protein_coding|1/1|c.10A>G|p.Lys4Glu|213/4201|10/984|4/327||	yes	0/1:21:64:33,30:0.4688
chr1	181089177	G	A	P;ANN=A|missense_variant|MODERATE|IER5|IER5|transcript|NM_016545.5|protein_coding|1/1|c.275G>A|p.Arg92His|478/4201|275/984|92/327||	no	0/1:21:55:25,28:0.5091
chr1	181089482	C	G	P;ANN=G|missense_variant|MODERATE|IER5|IER5|transcript|NM_016545.5|protein_coding|1/1|c.580C>G|p.Arg194Gly|783/4201|580/984|194/327||	no	0/1:18:35:20,15:0.4286
chr1	181089507	A	G	P;ANN=G|missense_variant|MODERATE|IER5|IER5|transcript|NM_016545.5|protein_coding|1/1|c.605A>G|p.Gln202Arg|808/4201|605/984|202/327||	no	1/1:32:31:0,31:1
chr1	181733696	G	A	P;ANN=A|missense_variant|MODERATE|CACNA1E|CACNA1E|transcript|NM_001205293.3|protein_coding|21/48|c.3208G>A|p.Val1070Ile|3436/16420|3208/6942|1070/2313||,A|missense_variant|MODERATE|CACNA1E|CACNA1E|transcript|NM_000721.4|protein_coding|21/47|c.3208G>A|p.Val1070Ile|3436/16291|3208/6813|1070/2270||,A|missense_variant|MODERATE|CACNA1E|CACNA1E|transcript|NM_001205294.2|protein_coding|20/46|c.3151G>A|p…	yes	0/1:21:40:21,19:0.475
chr1	181790521	G	A	P;ANN=A|missense_variant|MODERATE|CACNA1E|CACNA1E|transcript|NM_001205293.3|protein_coding|44/48|c.5863G>A|p.Ala1955Thr|6091/16420|5863/6942|1955/2313||,A|missense_variant|MODERATE|CACNA1E|CACNA1E|transcript|NM_000721.4|protein_coding|44/47|c.5863G>A|p.Ala1955Thr|6091/16291|5863/6813|1955/2270||,A|missense_variant|MODERATE|CACNA1E|CACNA1E|transcript|NM_001205294.2|protein_coding|43/46|c.5806G>A|p…	no	0/1:18:37:23,14:0.3784
chr1	182057678	G	C	P;ANN=C|missense_variant|MODERATE|ZNF648|ZNF648|transcript|NM_001009992.1|protein_coding|2/2|c.333C>G|p.Asn111Lys|541/3649|333/1707|111/568||	no	0/1:26:45:21,24:0.5333
chr1	182057887	C	T	P;ANN=T|missense_variant|MODERATE|ZNF648|ZNF648|transcript|NM_001009992.1|protein_coding|2/2|c.124G>A|p.Glu42Lys|332/3649|124/1707|42/568||	no	0/1:24:53:30,23:0.434
chr1	182527694	A	G	P;ANN=G|missense_variant|MODERATE|RGSL1|RGSL1|transcript|NM_001366934.1|protein_coding|12/23|c.2152A>G|p.Ile718Val|2172/3840|2152/3336|718/1111||,G|missense_variant|MODERATE|RGSL1|RGSL1|transcript|NM_001137669.2|protein_coding|11/22|c.2047A>G|p.Ile683Val|2067/3735|2047/3231|683/1076||	no	0/1:22:48:22,26:0.5417
chr1	182582202	A	C	P;ANN=C|missense_variant|MODERATE|RNASEL|RNASEL|transcript|NM_021133.4|protein_coding|4/7|c.1623T>G|p.Asp541Glu|1877/4238|1623/2226|541/741||	no	1/1:31:61:0,61:1
chr1	182585422	C	T	P;ANN=T|missense_variant|MODERATE|RNASEL|RNASEL|transcript|NM_021133.4|protein_coding|2/7|c.1385G>A|p.Arg462Gln|1639/4238|1385/2226|462/741||	no	0/1:20:50:27,23:0.46
chr1	182600491	T	C	P;ANN=C|missense_variant|MODERATE|RGS16|RGS16|transcript|NM_002928.4|protein_coding|5/5|c.410A>G|p.His137Arg|540/2408|410/609|137/202||	no	1/1:28:60:0,60:1
chr1	183546293	G	A	P;ANN=A|missense_variant|MODERATE|SMG7|SMG7|transcript|NM_001350220.2|protein_coding|19/25|c.2785G>A|p.Val929Ile|3096/6222|2785/3651|929/1216||,A|missense_variant|MODERATE|SMG7|SMG7|transcript|NM_001174061.2|protein_coding|16/22|c.2572G>A|p.Val858Ile|2788/5914|2572/3438|858/1145||,A|missense_variant|MODERATE|SMG7|SMG7|transcript|NM_001331007.2|protein_coding|18/24|c.2647G>A|p.Val883Ile|2821/5947|…	no	0/1:25:38:16,22:0.5789
chr1	183573252	T	C	P;ANN=C|missense_variant|MODERATE|NCF2|NCF2|transcript|NM_000433.3|protein_coding|5/15|c.542A>G|p.Lys181Arg|817/2412|542/1581|181/526||,C|missense_variant|MODERATE|NCF2|NCF2|transcript|NM_001190794.1|protein_coding|4/14|c.407A>G|p.Lys136Arg|682/2277|407/1446|136/481||,C|missense_variant|MODERATE|NCF2|NCF2|transcript|NM_001127651.3|protein_coding|6/16|c.542A>G|p.Lys181Arg|647/2242|542/1581|181/526…	no	0/1:21:57:20,37:0.6491
chr1	184051811	G	A	P;ANN=A|missense_variant|MODERATE|TSEN15|TSEN15|transcript|NM_001300764.2|protein_coding|1/5|c.56G>A|p.Gly19Asp|82/1917|56/528|19/175||,A|missense_variant|MODERATE|TSEN15|TSEN15|transcript|NM_001127394.4|protein_coding|1/4|c.56G>A|p.Gly19Asp|82/1763|56/390|19/129||,A|missense_variant|MODERATE|TSEN15|TSEN15|transcript|NM_001300766.2|protein_coding|1/5|c.56G>A|p.Gly19Asp|82/1801|56/405|19/134||,A|m…	no	0/1:17:47:24,23:0.4894
chr1	184694403	A	C	P;ANN=C|missense_variant|MODERATE|EDEM3|EDEM3|transcript|NM_001319960.2|protein_coding|21/21|c.2507T>G|p.Ile836Ser|2719/6884|2507/2847|836/948||,C|missense_variant|MODERATE|EDEM3|EDEM3|transcript|NM_025191.4|protein_coding|20/20|c.2459T>G|p.Ile820Ser|2671/6836|2459/2799|820/932||,C|non_coding_transcript_exon_variant|MODIFIER|EDEM3|EDEM3|transcript|NR_135118.2|pseudogene|21/21|n.2738T>G||||||	no	0/1:26:47:18,29:0.617
chr1	184806020	G	A	P;ANN=A|missense_variant|MODERATE|NIBAN1|NIBAN1|transcript|NM_052966.4|protein_coding|11/14|c.1372C>T|p.Leu458Phe|1524/6884|1372/2787|458/928||	yes	0/1:24:51:29,22:0.4314
chr1	185144020	G	A	P;ANN=A|missense_variant|MODERATE|TRMT1L|TRMT1L|transcript|NM_030934.5|protein_coding|6/15|c.665C>T|p.Ala222Val|906/4359|665/2202|222/733||,A|missense_variant|MODERATE|TRMT1L|TRMT1L|transcript|NM_001202423.1|protein_coding|6/15|c.197C>T|p.Ala66Val|545/4015|197/1734|66/577||	no	0/1:18:11:5,6:0.5455
chr1	185300097	A	G	P;ANN=G|missense_variant|MODERATE|IVNS1ABP|IVNS1ABP|transcript|NM_006469.5|protein_coding|13/15|c.1403T>C|p.Val468Ala|1940/4113|1403/1929|468/642||	yes	0/1:18:20:8,12:0.6
chr1	186304862	C	T	P;ANN=T|missense_variant|MODERATE|PRG4|PRG4|transcript|NM_005807.5|protein_coding|6/13|c.538C>T|p.Arg180Trp|589/5053|538/4215|180/1404||,T|missense_variant|MODERATE|PRG4|PRG4|transcript|NM_001127708.3|protein_coding|5/12|c.415C>T|p.Arg139Trp|466/4930|415/4092|139/1363||,T|intron_variant|MODIFIER|PRG4|PRG4|transcript|NM_001127709.3|protein_coding|4/10|c.320-1456C>T||||||,T|intron_variant|MODIFIER|…	no	0/1:18:38:24,14:0.3684
chr1	186307529	A	G	P;ANN=G|missense_variant|MODERATE|PRG4|PRG4|transcript|NM_005807.5|protein_coding|7/13|c.1810A>G|p.Thr604Ala|1861/5053|1810/4215|604/1404||,G|missense_variant|MODERATE|PRG4|PRG4|transcript|NM_001127708.3|protein_coding|6/12|c.1687A>G|p.Thr563Ala|1738/4930|1687/4092|563/1363||,G|missense_variant|MODERATE|PRG4|PRG4|transcript|NM_001127709.3|protein_coding|5/11|c.1531A>G|p.Thr511Ala|1582/4774|1531/3…	no	0/1:11:34:23,9:0.2647
chr1	186352110	C	T	P;ANN=T|missense_variant&splice_region_variant|MODERATE|TPR|TPR|transcript|NM_003292.3|protein_coding|19/51|c.2335G>A|p.Val779Ile|2560/9634|2335/7092|779/2363||	no	0/1:20:11:5,6:0.5455
chr1	186977780	G	A	P;ANN=A|missense_variant|MODERATE|PLA2G4A|PLA2G4A|transcript|NM_024420.2|protein_coding|16/18|c.1952G>A|p.Arg651Lys|2157/2928|1952/2250|651/749||,A|missense_variant|MODERATE|PLA2G4A|PLA2G4A|transcript|NM_001311193.2|protein_coding|14/16|c.1772G>A|p.Arg591Lys|1928/2699|1772/2070|591/689||	no	1/1:31:43:0,43:1
chr1	193069046	CA	C	P;ANN=C|frameshift_variant&start_lost|HIGH|RO60|RO60|transcript|NM_001173524.2|protein_coding|2/9|c.1delA|p.Met1fs|187/8291|1/1617|1/538||INFO_REALIGN_3_PRIME,C|frameshift_variant&start_lost|HIGH|RO60|RO60|transcript|NM_004600.5|protein_coding|2/9|c.1delA|p.Met1fs|371/3241|1/1617|1/538||INFO_REALIGN_3_PRIME,C|frameshift_variant&start_lost|HIGH|RO60|RO60|transcript|NM_001042369.2|protein_coding|2/…	no	0/1:21:49:26,22:0.449
chr1	193105521	T	A	P;ANN=A|missense_variant|MODERATE|GLRX2|GLRX2|transcript|NM_016066.4|protein_coding|1/4|c.118A>T|p.Arg40Trp|594/1134|118/498|40/165||,A|upstream_gene_variant|MODIFIER|GLRX2|GLRX2|transcript|NM_197962.2|protein_coding||c.-139A>T|||||43|,A|intron_variant|MODIFIER|GLRX2|GLRX2|transcript|NM_001243399.1|protein_coding|1/3|c.-2+97A>T||||||	no	0/1:15:70:23,46:0.6571
chr1	196673103	G	A	P;ANN=A|missense_variant|MODERATE|CFH|CFH|transcript|NM_000186.4|protein_coding|2/22|c.184G>A|p.Val62Ile|259/3962|184/3696|62/1231||,A|missense_variant|MODERATE|CFH|CFH|transcript|NM_001014975.2|protein_coding|2/10|c.184G>A|p.Val62Ile|424/1824|184/1350|62/449||	no	0/1:19:25:13,12:0.48
chr1	196690107	C	T	P;ANN=T|missense_variant|MODERATE|CFH|CFH|transcript|NM_000186.4|protein_coding|9/22|c.1204C>T|p.His402Tyr|1279/3962|1204/3696|402/1231||,T|missense_variant|MODERATE|CFH|CFH|transcript|NM_001014975.2|protein_coding|9/10|c.1204C>T|p.His402Tyr|1444/1824|1204/1350|402/449||	no	0/1:16:23:10,13:0.5652
chr1	196905226	G	T	P;ANN=T|missense_variant|MODERATE|CFHR4|CFHR4|transcript|NM_001201550.3|protein_coding|3/10|c.375G>T|p.Glu125Asp|474/2063|375/1737|125/578||,T|missense_variant|MODERATE|CFHR4|CFHR4|transcript|NM_001201551.2|protein_coding|3/10|c.372G>T|p.Glu124Asp|471/2060|372/1734|124/577||,T|intron_variant|MODIFIER|CFHR4|CFHR4|transcript|NM_006684.5|protein_coding|2/5|c.256+2611G>T||||||	no	1/1:33:28:0,28:1
chr1	196907328	A	G	P;ANN=G|missense_variant|MODERATE|CFHR4|CFHR4|transcript|NM_001201550.3|protein_coding|5/10|c.629A>G|p.Asn210Ser|728/2063|629/1737|210/578||,G|missense_variant|MODERATE|CFHR4|CFHR4|transcript|NM_001201551.2|protein_coding|5/10|c.626A>G|p.Asn209Ser|725/2060|626/1734|209/577||,G|intron_variant|MODIFIER|CFHR4|CFHR4|transcript|NM_006684.5|protein_coding|2/5|c.256+4713A>G||||||	no	1/1:23:22:0,22:1
chr1	197061891	C	T	P;ANN=T|missense_variant|MODERATE|F13B|F13B|transcript|NM_001994.2|protein_coding|3/12|c.344G>A|p.Arg115His|388/2217|344/1986|115/661||	no	1/1:18:14:0,14:1
chr1	197101312	G	T	P;ANN=T|missense_variant|MODERATE|ASPM|ASPM|transcript|NM_018136.5|protein_coding|18/28|c.7939C>A|p.Leu2647Ile|8171/10863|7939/10434|2647/3477||,T|intron_variant|MODIFIER|ASPM|ASPM|transcript|NM_001206846.1|protein_coding|17/26|c.4066-5148C>A||||||	no	0/1:20:42:22,20:0.4762
chr1	197101391	C	G	P;ANN=G|missense_variant|MODERATE|ASPM|ASPM|transcript|NM_018136.5|protein_coding|18/28|c.7860G>C|p.Gln2620His|8092/10863|7860/10434|2620/3477||,G|intron_variant|MODIFIER|ASPM|ASPM|transcript|NM_001206846.1|protein_coding|17/26|c.4066-5227G>C||||||	no	0/1:23:39:19,20:0.5128
chr1	197101567	T	C	P;ANN=C|missense_variant|MODERATE|ASPM|ASPM|transcript|NM_018136.5|protein_coding|18/28|c.7684A>G|p.Ser2562Gly|7916/10863|7684/10434|2562/3477||,C|intron_variant|MODIFIER|ASPM|ASPM|transcript|NM_001206846.1|protein_coding|17/26|c.4066-5403A>G||||||	no	0/1:24:27:13,14:0.5185
chr1	197101771	A	G	P;ANN=G|missense_variant|MODERATE|ASPM|ASPM|transcript|NM_018136.5|protein_coding|18/28|c.7480T>C|p.Tyr2494His|7712/10863|7480/10434|2494/3477||,G|intron_variant|MODIFIER|ASPM|ASPM|transcript|NM_001206846.1|protein_coding|17/26|c.4066-5607T>C||||||	no	1/1:32:46:0,46:1
chr1	197421231	G	A	P;ANN=A|missense_variant|MODERATE|CRB1|CRB1|transcript|NM_201253.3|protein_coding|6/12|c.1403G>A|p.Ser468Asn|1564/4958|1403/4221|468/1406||,A|missense_variant|MODERATE|CRB1|CRB1|transcript|NM_001257965.2|protein_coding|8/15|c.1196G>A|p.Ser399Asn|1493/5022|1196/4149|399/1382||,A|missense_variant|MODERATE|CRB1|CRB1|transcript|NM_001257966.1|protein_coding|6/10|c.1403G>A|p.Ser468Asn|1612/3398|1403/2…	yes	0/1:19:43:27,16:0.3721
chr1	200408573	G	A	P;ANN=A|missense_variant|MODERATE|ZNF281|ZNF281|transcript|NM_001281293.2|protein_coding|2/2|c.1133C>T|p.Ala378Val|1242/4864|1133/2688|378/895||,A|missense_variant|MODERATE|ZNF281|ZNF281|transcript|NM_001281294.2|protein_coding|3/3|c.1025C>T|p.Ala342Val|1134/4756|1025/2580|342/859||,A|missense_variant|MODERATE|ZNF281|ZNF281|transcript|NM_012482.5|protein_coding|2/2|c.1133C>T|p.Ala378Val|1238/4860…	yes	0/1:19:58:33,24:0.4138
chr1	200909262	C	T	P;ANN=T|missense_variant|MODERATE|INAVA|INAVA|transcript|NM_018265.4|protein_coding|8/10|c.1079C>T|p.Ser360Phe|1089/4115|1079/1992|360/663||,T|missense_variant|MODERATE|INAVA|INAVA|transcript|NM_001142569.3|protein_coding|8/10|c.824C>T|p.Ser275Phe|1106/4132|824/1737|275/578||,T|missense_variant|MODERATE|INAVA|INAVA|transcript|NM_001367289.1|protein_coding|8/10|c.824C>T|p.Ser275Phe|1106/4072|824/1…	no	0/1:21:43:24,19:0.4419
chr1	200911741	A	C	P;ANN=C|missense_variant|MODERATE|INAVA|INAVA|transcript|NM_018265.4|protein_coding|9/10|c.1503A>C|p.Arg501Ser|1513/4115|1503/1992|501/663||,C|missense_variant|MODERATE|INAVA|INAVA|transcript|NM_001142569.3|protein_coding|9/10|c.1248A>C|p.Arg416Ser|1530/4132|1248/1737|416/578||,C|missense_variant|MODERATE|INAVA|INAVA|transcript|NM_001367289.1|protein_coding|9/10|c.1248A>C|p.Arg416Ser|1530/4072|12…	no	0/1:25:67:33,34:0.5075
chr1	200911850	C	T	P;ANN=T|missense_variant|MODERATE|INAVA|INAVA|transcript|NM_018265.4|protein_coding|9/10|c.1612C>T|p.Arg538Cys|1622/4115|1612/1992|538/663||,T|missense_variant|MODERATE|INAVA|INAVA|transcript|NM_001142569.3|protein_coding|9/10|c.1357C>T|p.Arg453Cys|1639/4132|1357/1737|453/578||,T|missense_variant|MODERATE|INAVA|INAVA|transcript|NM_001367289.1|protein_coding|9/10|c.1357C>T|p.Arg453Cys|1639/4072|13…	no	0/1:23:55:31,23:0.4182
chr1	201040376	T	G	P;ANN=G|splice_acceptor_variant&intron_variant|HIGH|CACNA1S|CACNA1S|transcript|NM_000069.3|protein_coding|42/43|c.5227-2A>C||||||;LOF=(CACNA1S|CACNA1S|1|1.00)	yes	0/1:21:46:30,16:0.3478
chr1	201083182	A	T	P;ANN=T|missense_variant|MODERATE|CACNA1S|CACNA1S|transcript|NM_000069.3|protein_coding|10/44|c.1373T>A|p.Leu458His|1460/6028|1373/5622|458/1873||	no	0/1:23:57:31,25:0.4386
chr1	201206099	C	A	P;ANN=A|missense_variant|MODERATE|IGFN1|IGFN1|transcript|NM_001164586.2|protein_coding|12/24|c.1206C>A|p.Asp402Glu|1337/11811|1206/11127|402/3708||,A|missense_variant|MODERATE|IGFN1|IGFN1|transcript|NM_001367841.1|protein_coding|12/25|c.1206C>A|p.Asp402Glu|1337/4440|1206/3756|402/1251||	no	0/1:28:55:27,28:0.5091
chr1	201206146	A	G	P;ANN=G|missense_variant|MODERATE|IGFN1|IGFN1|transcript|NM_001164586.2|protein_coding|12/24|c.1253A>G|p.Gln418Arg|1384/11811|1253/11127|418/3708||,G|intron_variant|MODIFIER|IGFN1|IGFN1|transcript|NM_001367841.1|protein_coding|12/24|c.1241+12A>G||||||	no	0/1:19:49:26,23:0.4694
chr1	201206587	G	T	P;ANN=T|missense_variant|MODERATE|IGFN1|IGFN1|transcript|NM_001164586.2|protein_coding|12/24|c.1694G>T|p.Arg565Leu|1825/11811|1694/11127|565/3708||,T|intron_variant|MODIFIER|IGFN1|IGFN1|transcript|NM_001367841.1|protein_coding|12/24|c.1241+453G>T||||||	no	0/1:25:64:34,30:0.4688
chr1	201206890	A	G	P;ANN=G|missense_variant|MODERATE|IGFN1|IGFN1|transcript|NM_001164586.2|protein_coding|12/24|c.1997A>G|p.Asp666Gly|2128/11811|1997/11127|666/3708||,G|intron_variant|MODIFIER|IGFN1|IGFN1|transcript|NM_001367841.1|protein_coding|12/24|c.1241+756A>G||||||	no	0/1:23:47:24,21:0.4468
chr1	201210471	G	C	P;ANN=C|missense_variant|MODERATE|IGFN1|IGFN1|transcript|NM_001164586.2|protein_coding|12/24|c.5578G>C|p.Ala1860Pro|5709/11811|5578/11127|1860/3708||,C|intron_variant|MODIFIER|IGFN1|IGFN1|transcript|NM_001367841.1|protein_coding|12/24|c.1242-3035G>C||||||	no	0/1:29:40:21,19:0.475
chr1	201212095	A	G	P;ANN=G|missense_variant|MODERATE|IGFN1|IGFN1|transcript|NM_001164586.2|protein_coding|12/24|c.7202A>G|p.Asn2401Ser|7333/11811|7202/11127|2401/3708||,G|intron_variant|MODIFIER|IGFN1|IGFN1|transcript|NM_001367841.1|protein_coding|12/24|c.1242-1411A>G||||||	no	1/1:27:59:0,59:1
chr1	201319827	G	A	P;ANN=A|missense_variant|MODERATE|PKP1|PKP1|transcript|NM_000299.3|protein_coding|7/15|c.1244G>A|p.Gly415Asp|1495/5447|1244/2244|415/747||,A|intron_variant|MODIFIER|PKP1|PKP1|transcript|NM_001005337.3|protein_coding|6/13|c.1233-440G>A||||||	no	0/1:24:60:35,25:0.4167
chr1	201361301	T	C	P;ANN=C|missense_variant|MODERATE|TNNT2|TNNT2|transcript|NM_001276345.2|protein_coding|15/17|c.788A>G|p.Lys263Arg|860/1165|788/897|263/298||,C|missense_variant|MODERATE|TNNT2|TNNT2|transcript|NM_000364.4|protein_coding|14/16|c.779A>G|p.Lys260Arg|851/1156|779/888|260/295||,C|missense_variant|MODERATE|TNNT2|TNNT2|transcript|NM_001001430.3|protein_coding|14/16|c.758A>G|p.Lys253Arg|830/1135|758/867|2…	no	0/1:25:58:27,30:0.5172
chr1	201386394	T	C	P;ANN=C|missense_variant|MODERATE|LAD1|LAD1|transcript|NM_005558.4|protein_coding|3/10|c.967A>G|p.Lys323Glu|985/2627|967/1554|323/517||	no	1/1:33:58:0,58:1
chr1	201389176	C	A	P;ANN=A|missense_variant|MODERATE|LAD1|LAD1|transcript|NM_005558.4|protein_coding|2/10|c.166G>T|p.Ala56Ser|184/2627|166/1554|56/517||	no	0/1:23:63:32,31:0.4921
chr1	201468704	C	T	P;ANN=T|missense_variant|MODERATE|PHLDA3|PHLDA3|transcript|NM_012396.5|protein_coding|1/2|c.83G>A|p.Arg28Gln|485/2749|83/384|28/127||,T|non_coding_transcript_exon_variant|MODIFIER|PHLDA3|PHLDA3|transcript|NR_073080.1|pseudogene|1/3|n.468G>A||||||	no	0/1:18:57:25,32:0.5614
chr1	201785316	G	C	P;ANN=C|missense_variant|MODERATE|NAV1|NAV1|transcript|NM_020443.4|protein_coding|8/30|c.2811G>C|p.Gln937His|3158/13023|2811/5634|937/1877||,C|missense_variant|MODERATE|NAV1|NAV1|transcript|NM_001167738.2|protein_coding|6/27|c.1638G>C|p.Gln546His|1762/11613|1638/4452|546/1483||,C|intron_variant|MODIFIER|IPO9-AS1|IPO9-AS1|transcript|NR_046696.1|pseudogene|2/2|n.684+31911C>G||||||	no	0/1:18:50:29,21:0.42
chr1	201848409	G	A	P;ANN=A|missense_variant|MODERATE|IPO9|IPO9|transcript|NM_018085.5|protein_coding|4/24|c.329G>A|p.Arg110Gln|382/11415|329/3126|110/1041||	yes	0/1:29:49:24,25:0.5102
chr1	201900129	G	A	P;ANN=A|missense_variant|MODERATE|LMOD1|LMOD1|transcript|NM_012134.3|protein_coding|2/3|c.884C>T|p.Thr295Met|1092/3927|884/1803|295/600||	no	1/1:33:52:0,52:1
chr1	201983470	G	A	P;ANN=A|missense_variant|MODERATE|RNPEP|RNPEP|transcript|NM_001319182.2|protein_coding|1/11|c.8G>A|p.Cys3Tyr|110/2089|8/1560|3/519||,A|downstream_gene_variant|MODIFIER|SNORA70H|SNORA70H|transcript|NR_145769.1|pseudogene||n.*4875G>A|||||4875|,A|intron_variant|MODIFIER|RNPEP|RNPEP|transcript|NM_020216.4|protein_coding|1/10|c.447+357G>A||||||,A|intron_variant|MODIFIER|RNPEP|RNPEP|transcript|NM_00131…	no	1/1:27:50:1,49:0.98
chr1	202004437	G	A	P;ANN=A|missense_variant|MODERATE|RNPEP|RNPEP|transcript|NM_020216.4|protein_coding|10/11|c.1735G>A|p.Val579Ile|1754/2399|1735/1953|579/650||,A|missense_variant|MODERATE|RNPEP|RNPEP|transcript|NM_001319183.2|protein_coding|9/10|c.865G>A|p.Val289Ile|1751/2396|865/1083|289/360||,A|missense_variant|MODERATE|RNPEP|RNPEP|transcript|NM_001319184.2|protein_coding|9/10|c.865G>A|p.Val289Ile|1605/2250|865/…	no	1/1:25:52:0,52:1
chr1	202123232	G	A	P;ANN=A|missense_variant|MODERATE|GPR37L1|GPR37L1|transcript|NM_004767.5|protein_coding|1/2|c.269G>A|p.Gly90Asp|316/6529|269/1446|90/481||	no	0/1:19:73:46,27:0.3699
chr1	202214180	C	T	P;ANN=T|missense_variant|MODERATE|LGR6|LGR6|transcript|NM_001017404.1|protein_coding|1/16|c.26C>T|p.Ser9Leu|26/3041|26/2487|9/828||,T|intron_variant|MODIFIER|LGR6|LGR6|transcript|NM_001017403.1|protein_coding|1/17|c.213-11243C>T||||||,T|intron_variant|MODIFIER|LGR6|LGR6|transcript|NM_021636.3|protein_coding|1/17|c.56+10305C>T||||||	no	0/1:14:53:24,29:0.5472
chr1	202318078	T	C	P;ANN=C|missense_variant|MODERATE|LGR6|LGR6|transcript|NM_001017403.1|protein_coding|18/18|c.1775T>C|p.Val592Ala|1775/3458|1775/2904|592/967||,C|missense_variant|MODERATE|LGR6|LGR6|transcript|NM_021636.3|protein_coding|18/18|c.1619T>C|p.Val540Ala|1727/3410|1619/2748|540/915||,C|missense_variant|MODERATE|LGR6|LGR6|transcript|NM_001017404.1|protein_coding|16/16|c.1358T>C|p.Val453Ala|1358/3041|1358/…	no	0/1:24:71:34,36:0.507
chr1	203039046	G	C	P;ANN=C|missense_variant|MODERATE|PPFIA4|PPFIA4|transcript|NM_001304331.2|protein_coding|2/30|c.38G>C|p.Arg13Pro|576/6508|38/3624|13/1207||,C|missense_variant|MODERATE|PPFIA4|PPFIA4|transcript|NM_001304332.2|protein_coding|2/29|c.38G>C|p.Arg13Pro|576/6481|38/3597|13/1198||	no	1/1:36:54:0,54:1
chr1	203051846	G	A	P;ANN=A|missense_variant|MODERATE|PPFIA4|PPFIA4|transcript|NM_001304331.2|protein_coding|14/30|c.1589G>A|p.Arg530His|2127/6508|1589/3624|530/1207||,A|missense_variant|MODERATE|PPFIA4|PPFIA4|transcript|NM_001304332.2|protein_coding|14/29|c.1589G>A|p.Arg530His|2127/6481|1589/3597|530/1198||	yes	0/1:21:62:30,32:0.5161
chr1	203059243	G	T	P;ANN=T|missense_variant|MODERATE|PPFIA4|PPFIA4|transcript|NM_001304331.2|protein_coding|20/30|c.2473G>T|p.Ala825Ser|3011/6508|2473/3624|825/1207||,T|missense_variant|MODERATE|PPFIA4|PPFIA4|transcript|NM_001304332.2|protein_coding|20/29|c.2473G>T|p.Ala825Ser|3011/6481|2473/3597|825/1198||	no	0/1:21:73:41,32:0.4384
chr1	203085523	G	A	P;ANN=A|missense_variant|MODERATE|MYOG|MYOG|transcript|NM_002479.6|protein_coding|1/3|c.439C>T|p.Arg147Cys|490/1507|439/675|147/224||,A|intron_variant|MODIFIER|MYOPARR|MYOPARR|transcript|NR_160550.1|pseudogene|2/2|n.387+950G>A||||||	no	0/1:18:60:30,29:0.4833
chr1	203216965	G	C	P;ANN=C|missense_variant|MODERATE|CHIT1|CHIT1|transcript|NM_003465.3|protein_coding|11/11|c.1325C>G|p.Ala442Gly|1362/2248|1325/1401|442/466||,C|missense_variant|MODERATE|CHIT1|CHIT1|transcript|NM_001256125.2|protein_coding|10/10|c.1268C>G|p.Ala423Gly|1305/2191|1268/1344|423/447||,C|non_coding_transcript_exon_variant|MODIFIER|CHIT1|CHIT1|transcript|NR_045784.2|pseudogene|13/13|n.1590C>G||||||,C|no…	no	0/1:21:57:23,34:0.5965
chr1	203225058	C	T	P;ANN=T|missense_variant|MODERATE|CHIT1|CHIT1|transcript|NM_003465.3|protein_coding|4/11|c.304G>A|p.Gly102Ser|341/2248|304/1401|102/466||,T|intron_variant|MODIFIER|CHIT1|CHIT1|transcript|NM_001256125.2|protein_coding|3/9|c.257+611G>A||||||,T|non_coding_transcript_exon_variant|MODIFIER|CHIT1|CHIT1|transcript|NR_045784.2|pseudogene|4/13|n.341G>A||||||,T|non_coding_transcript_exon_variant|MODIFIER|C…	no	0/1:26:50:23,27:0.54
chr1	203483653	A	G	P;ANN=G|missense_variant|MODERATE|PRELP|PRELP|transcript|NM_002725.4|protein_coding|2/3|c.469A>G|p.Met157Val|618/5768|469/1149|157/382||,G|missense_variant|MODERATE|PRELP|PRELP|transcript|NM_201348.2|protein_coding|2/3|c.469A>G|p.Met157Val|608/5758|469/1149|157/382||	no	0/1:24:52:26,26:0.5
chr1	203774670	C	T	P;ANN=T|missense_variant|MODERATE|LAX1|LAX1|transcript|NM_017773.4|protein_coding|5/5|c.1186C>T|p.Pro396Ser|1569/3251|1186/1197|396/398||,T|missense_variant|MODERATE|LAX1|LAX1|transcript|NM_001136190.2|protein_coding|5/5|c.1138C>T|p.Pro380Ser|1298/2980|1138/1149|380/382||,T|missense_variant|MODERATE|LAX1|LAX1|transcript|NM_001282878.1|protein_coding|5/5|c.958C>T|p.Pro320Ser|1156/2838|958/969|320/…	no	0/1:19:63:25,38:0.6032
chr1	203817096	A	AT	P;ANN=AT|frameshift_variant|HIGH|ZC3H11A|ZC3H11A|transcript|NM_001319238.1|protein_coding|5/20|c.35dupT|p.Tyr13fs|1167/5293|36/2433|12/810||INFO_REALIGN_3_PRIME,AT|frameshift_variant|HIGH|ZC3H11A|ZC3H11A|transcript|NM_001319239.1|protein_coding|5/20|c.35dupT|p.Tyr13fs|1062/5188|36/2433|12/810||INFO_REALIGN_3_PRIME,AT|frameshift_variant|HIGH|ZC3H11A|ZC3H11A|transcript|NM_001350261.1|protein_coding…	no	0/1:18:26:18,7:0.2692
chr1	204122902	G	A	P;ANN=A|missense_variant|MODERATE|SOX13|SOX13|transcript|NM_005686.3|protein_coding|10/14|c.1073G>A|p.Arg358Gln|1671/4076|1073/1869|358/622||	no	0/1:21:75:41,34:0.4533
chr1	204151824	G	T	P;ANN=T|missense_variant|MODERATE|ETNK2|ETNK2|transcript|NM_001297760.2|protein_coding|1/8|c.29C>A|p.Pro10Gln|221/2581|29/1185|10/394||,T|missense_variant|MODERATE|ETNK2|ETNK2|transcript|NM_001297762.2|protein_coding|1/7|c.29C>A|p.Pro10Gln|221/2352|29/1038|10/345||,T|missense_variant|MODERATE|ETNK2|ETNK2|transcript|NM_018208.4|protein_coding|1/8|c.29C>A|p.Pro10Gln|221/2475|29/1161|10/386||,T|5_pr…	no	0/1:24:49:20,29:0.5918
chr1	204190659	G	C	P;ANN=C|missense_variant|MODERATE|KISS1|KISS1|transcript|NM_002256.4|protein_coding|3/3|c.242C>G|p.Pro81Arg|396/714|242/417|81/138||	no	0/1:19:48:25,23:0.4792
chr1	204192819	C	T	P;ANN=T|missense_variant|MODERATE|KISS1|KISS1|transcript|NM_002256.4|protein_coding|2/3|c.58G>A|p.Glu20Lys|212/714|58/417|20/138||	no	0/1:21:53:28,25:0.4717
chr1	204230486	C	T	P;ANN=T|missense_variant|MODERATE|PLEKHA6|PLEKHA6|transcript|NM_014935.5|protein_coding|18/23|c.2510G>A|p.Arg837Lys|2840/7412|2510/3147|837/1048||	no	0/1:23:64:31,33:0.5156
chr1	204268288	C	T	P;ANN=T|missense_variant|MODERATE|PLEKHA6|PLEKHA6|transcript|NM_014935.5|protein_coding|4/23|c.127G>A|p.Val43Ile|457/7412|127/3147|43/1048||	no	0/1:21:57:27,30:0.5263
chr1	204954904	AC	A	P;ANN=A|frameshift_variant|HIGH|NFASC|NFASC|transcript|NM_001005388.2|protein_coding|7/30|c.494delC|p.Pro165fs|822/10334|494/3723|165/1240||INFO_REALIGN_3_PRIME,A|frameshift_variant|HIGH|NFASC|NFASC|transcript|NM_001005389.2|protein_coding|7/16|c.494delC|p.Pro165fs|824/2512|494/1860|165/619||INFO_REALIGN_3_PRIME,A|frameshift_variant|HIGH|NFASC|NFASC|transcript|NM_001160333.2|protein_coding|6/15|c…	yes	0/1:27:43:25,17:0.3953
chr1	205058609	G	A	P;ANN=A|missense_variant|MODERATE|CNTN2|CNTN2|transcript|NM_001346083.2|protein_coding|5/23|c.433G>A|p.Ala145Thr|613/7827|433/3123|145/1040||,A|missense_variant|MODERATE|CNTN2|CNTN2|transcript|NM_005076.5|protein_coding|5/23|c.433G>A|p.Ala145Thr|702/7916|433/3123|145/1040||,A|non_coding_transcript_exon_variant|MODIFIER|CNTN2|CNTN2|transcript|NR_144350.2|pseudogene|5/23|n.702G>A||||||	no	1/1:30:45:0,45:1
chr1	205061988	C	T	P;ANN=T|missense_variant|MODERATE|CNTN2|CNTN2|transcript|NM_001346083.2|protein_coding|9/23|c.1097C>T|p.Pro366Leu|1277/7827|1097/3123|366/1040||,T|missense_variant|MODERATE|CNTN2|CNTN2|transcript|NM_005076.5|protein_coding|9/23|c.1097C>T|p.Pro366Leu|1366/7916|1097/3123|366/1040||,T|non_coding_transcript_exon_variant|MODIFIER|CNTN2|CNTN2|transcript|NR_144350.2|pseudogene|9/23|n.1366C>T||||||	no	1/1:26:44:1,43:0.9773
chr1	205066599	A	G	P;ANN=G|missense_variant&splice_region_variant|MODERATE|CNTN2|CNTN2|transcript|NM_001346083.2|protein_coding|15/23|c.1975A>G|p.Asn659Asp|2155/7827|1975/3123|659/1040||,G|missense_variant&splice_region_variant|MODERATE|CNTN2|CNTN2|transcript|NM_005076.5|protein_coding|15/23|c.1975A>G|p.Asn659Asp|2244/7916|1975/3123|659/1040||,G|splice_region_variant&non_coding_transcript_exon_variant|LOW|CNTN2|CNT…	no	0/1:24:66:36,30:0.4545
chr1	205084091	C	T	P;ANN=T|missense_variant|MODERATE|TMEM81|TMEM81|transcript|NM_203376.2|protein_coding|1/1|c.230G>A|p.Arg77Gln|370/1332|230/768|77/255||,T|downstream_gene_variant|MODIFIER|RBBP5|RBBP5|transcript|NM_005057.4|protein_coding||c.*4696G>A|||||2051|,T|downstream_gene_variant|MODIFIER|RBBP5|RBBP5|transcript|NM_001193272.2|protein_coding||c.*4696G>A|||||2051|,T|downstream_gene_variant|MODIFIER|RBBP5|RBBP5…	no	1/1:24:58:0,58:1
chr1	205160222	A	G	P;ANN=G|missense_variant|MODERATE|DSTYK|DSTYK|transcript|NM_015375.3|protein_coding|8/13|c.1997T>C|p.Val666Ala|2164/8010|1997/2790|666/929||,G|missense_variant|MODERATE|DSTYK|DSTYK|transcript|NM_199462.3|protein_coding|8/12|c.1997T>C|p.Val666Ala|2164/7875|1997/2655|666/884||	no	0/1:21:46:23,23:0.5
chr1	205161285	A	G	P;ANN=G|missense_variant|MODERATE|DSTYK|DSTYK|transcript|NM_015375.3|protein_coding|7/13|c.1921T>C|p.Cys641Arg|2088/8010|1921/2790|641/929||,G|missense_variant|MODERATE|DSTYK|DSTYK|transcript|NM_199462.3|protein_coding|7/12|c.1921T>C|p.Cys641Arg|2088/7875|1921/2655|641/884||	no	1/1:28:24:0,23:0.9583
chr1	205348375	C	T	P;ANN=T|splice_donor_variant&intron_variant|HIGH|KLHDC8A|KLHDC8A|transcript|NM_001271863.1|protein_coding|3/8|c.-515+1G>A||||||,T|splice_donor_variant&intron_variant|HIGH|KLHDC8A|KLHDC8A|transcript|NM_001271865.1|protein_coding|3/7|c.-190+1G>A||||||,T|intron_variant|MODIFIER|KLHDC8A|KLHDC8A|transcript|NM_018203.3|protein_coding|1/5|c.-189-4582G>A||||||,T|intron_variant|MODIFIER|KLHDC8A|KLHDC8A|tr…	no	0/1:27:59:23,36:0.6102
chr1	205523551	G	A	P;ANN=A|missense_variant|MODERATE|CDK18|CDK18|transcript|NM_212503.3|protein_coding|3/16|c.199G>A|p.Gly67Arg|348/3075|199/1515|67/504||,A|missense_variant|MODERATE|CDK18|CDK18|transcript|NM_002596.4|protein_coding|3/16|c.199G>A|p.Gly67Arg|430/3067|199/1425|67/474||,A|missense_variant|MODERATE|CDK18|CDK18|transcript|NM_212502.3|protein_coding|3/16|c.199G>A|p.Gly67Arg|348/2985|199/1425|67/474||	no	0/1:26:66:29,37:0.5606
chr1	205584957	G	C	P;ANN=C|missense_variant|MODERATE|MFSD4A|MFSD4A|transcript|NM_181644.5|protein_coding|5/10|c.941G>C|p.Gly314Ala|997/4058|941/1545|314/514||	no	1/1:31:51:0,51:1
chr1	205832744	A	G	P;ANN=G|missense_variant|MODERATE|PM20D1|PM20D1|transcript|NM_152491.5|protein_coding|11/13|c.1139T>C|p.Ile380Thr|1199/2164|1139/1509|380/502||,G|non_coding_transcript_exon_variant|MODIFIER|PM20D1|PM20D1|transcript|NR_135186.2|pseudogene|10/12|n.1137T>C||||||	no	1/1:34:56:0,55:0.9821
chr1	205845369	T	C	P;ANN=C|missense_variant|MODERATE|PM20D1|PM20D1|transcript|NM_152491.5|protein_coding|3/13|c.445A>G|p.Ile149Val|505/2164|445/1509|149/502||,C|non_coding_transcript_exon_variant|MODIFIER|PM20D1|PM20D1|transcript|NR_135186.2|pseudogene|3/12|n.505A>G||||||	no	0/1:16:47:14,33:0.7021
chr1	206496132	C	T	P;ANN=T|missense_variant|MODERATE|IKBKE|IKBKE|transcript|NM_014002.4|protein_coding|22/22|c.2138C>T|p.Pro713Leu|2483/3240|2138/2151|713/716||,T|missense_variant|MODERATE|IKBKE|IKBKE|transcript|NM_001193321.2|protein_coding|21/21|c.1883C>T|p.Pro628Leu|2364/3121|1883/1896|628/631||,T|3_prime_UTR_variant|MODIFIER|IKBKE|IKBKE|transcript|NM_001193322.2|protein_coding|21/21|c.*51C>T|||||2171|	no	0/1:25:56:31,25:0.4464
chr1	206842612	T	C	P;ANN=C|missense_variant|MODERATE|IL19|IL19|transcript|NM_153758.3|protein_coding|7/7|c.638T>C|p.Phe213Ser|978/1347|638/648|213/215||,C|missense_variant|MODERATE|IL19|IL19|transcript|NM_013371.3|protein_coding|7/7|c.524T>C|p.Phe175Ser|1463/1832|524/534|175/177||,C|missense_variant|MODERATE|IL19|IL19|transcript|NM_001369605.1|protein_coding|6/6|c.524T>C|p.Phe175Ser|578/947|524/534|175/177||	no	1/1:31:57:0,57:1
chr1	207022434	A	G	P;ANN=G|missense_variant|MODERATE|C1orf116|C1orf116|transcript|NM_023938.6|protein_coding|4/4|c.1330T>C|p.Ser444Pro|1589/5501|1330/1806|444/601||,G|missense_variant|MODERATE|C1orf116|C1orf116|transcript|NM_001083924.2|protein_coding|3/3|c.592T>C|p.Ser198Pro|1403/5315|592/1068|198/355||	no	1/1:32:70:0,70:1
chr1	207072339	C	T	P;ANN=T|missense_variant|MODERATE|PFKFB2|PFKFB2|transcript|NM_006212.2|protein_coding|15/15|c.1486C>T|p.Arg496Cys|1595/7073|1486/1518|496/505||,T|intron_variant|MODIFIER|PFKFB2|PFKFB2|transcript|NM_001018053.2|protein_coding|14/14|c.1350+766C>T||||||	no	0/1:27:55:30,25:0.4545
chr1	207131555	T	C	P;ANN=C|missense_variant|MODERATE|C4BPA|C4BPA|transcript|NM_000715.4|protein_coding|8/12|c.899T>C|p.Ile300Thr|1122/2272|899/1794|300/597||	no	1/1:26:37:0,37:1
chr1	207480050	C	A	P;ANN=A|missense_variant|MODERATE|CR2|CR2|transcript|NM_001006658.3|protein_coding|18/20|c.3185C>A|p.Ala1062Glu|3276/4139|3185/3279|1062/1092||,A|missense_variant|MODERATE|CR2|CR2|transcript|NM_001877.5|protein_coding|17/19|c.3008C>A|p.Ala1003Glu|3099/3962|3008/3102|1003/1033||	no	1/1:31:50:0,49:0.98
chr1	207587428	C	T	P;ANN=T|missense_variant|MODERATE|CR1|CR1|transcript|NM_000651.6|protein_coding|34/47|c.5573C>T|p.Thr1858Met|5684/9937|5573/7470|1858/2489||,T|missense_variant|MODERATE|CR1|CR1|transcript|NM_000573.4|protein_coding|26/39|c.4223C>T|p.Thr1408Met|4334/8587|4223/6120|1408/2039||	no	1/1:33:50:0,50:1
chr1	207609362	A	G	P;ANN=G|missense_variant|MODERATE|CR1|CR1|transcript|NM_000651.6|protein_coding|37/47|c.5969A>G|p.Asn1990Ser|6080/9937|5969/7470|1990/2489||,G|missense_variant|MODERATE|CR1|CR1|transcript|NM_000573.4|protein_coding|29/39|c.4619A>G|p.Asn1540Ser|4730/8587|4619/6120|1540/2039||	no	0/1:13:32:14,18:0.5625
chr1	207609571	A	T	P;ANN=T|missense_variant|MODERATE|CR1|CR1|transcript|NM_000651.6|protein_coding|37/47|c.6178A>T|p.Thr2060Ser|6289/9937|6178/7470|2060/2489||,T|missense_variant|MODERATE|CR1|CR1|transcript|NM_000573.4|protein_coding|29/39|c.4828A>T|p.Thr1610Ser|4939/8587|4828/6120|1610/2039||	no	1/1:33:49:0,49:1
chr1	207621975	A	G	P;ANN=G|missense_variant&splice_region_variant|MODERATE|CR1|CR1|transcript|NM_000651.6|protein_coding|44/47|c.7255A>G|p.Thr2419Ala|7366/9937|7255/7470|2419/2489||,G|missense_variant&splice_region_variant|MODERATE|CR1|CR1|transcript|NM_000573.4|protein_coding|36/39|c.5905A>G|p.Thr1969Ala|6016/8587|5905/6120|1969/2039||	no	1/1:24:25:0,25:1
chr1	207717521	T	C	P;ANN=C|missense_variant|MODERATE|CR1L|CR1L|transcript|NM_175710.2|protein_coding|11/12|c.1472T>C|p.Leu491Pro|1573/1829|1472/1710|491/569||	no	1/1:31:32:0,32:1
chr1	208039743	T	C	P;ANN=C|missense_variant|MODERATE|PLXNA2|PLXNA2|transcript|NM_025179.4|protein_coding|24/32|c.4378A>G|p.Met1460Val|5200/11507|4378/5685|1460/1894||	yes	0/1:24:51:31,20:0.3922
chr1	208217909	C	T	P;ANN=T|missense_variant|MODERATE|PLXNA2|PLXNA2|transcript|NM_025179.4|protein_coding|2/32|c.14G>A|p.Arg5Gln|836/11507|14/5685|5/1894||	no	1/1:34:61:0,61:1
chr1	209611861	G	A	P;ANN=A|missense_variant|MODERATE|CAMK1G|CAMK1G|transcript|NM_020439.3|protein_coding|11/13|c.985G>A|p.Val329Ile|1073/2456|985/1431|329/476||,A|downstream_gene_variant|MODIFIER|LAMB3|LAMB3|transcript|NM_000228.3|protein_coding||c.*3410C>T|||||3012|,A|downstream_gene_variant|MODIFIER|LAMB3|LAMB3|transcript|NM_001017402.1|protein_coding||c.*3410C>T|||||3012|,A|downstream_gene_variant|MODIFIER|LAMB3…	no	0/1:27:52:20,31:0.5962
chr1	209618584	G	T	P;ANN=T|missense_variant|MODERATE|LAMB3|LAMB3|transcript|NM_000228.3|protein_coding|19/23|c.2777C>A|p.Ala926Asp|2871/4011|2777/3519|926/1172||,T|missense_variant|MODERATE|LAMB3|LAMB3|transcript|NM_001017402.1|protein_coding|18/22|c.2777C>A|p.Ala926Asp|3167/4307|2777/3519|926/1172||,T|missense_variant|MODERATE|LAMB3|LAMB3|transcript|NM_001127641.1|protein_coding|19/23|c.2777C>A|p.Ala926Asp|2895/40…	no	0/1:22:52:25,27:0.5192
chr1	209623908	T	C	P;ANN=C|missense_variant|MODERATE|LAMB3|LAMB3|transcript|NM_000228.3|protein_coding|15/23|c.2069A>G|p.Asn690Ser|2163/4011|2069/3519|690/1172||,C|missense_variant|MODERATE|LAMB3|LAMB3|transcript|NM_001017402.1|protein_coding|14/22|c.2069A>G|p.Asn690Ser|2459/4307|2069/3519|690/1172||,C|missense_variant|MODERATE|LAMB3|LAMB3|transcript|NM_001127641.1|protein_coding|15/23|c.2069A>G|p.Asn690Ser|2187/40…	no	0/1:27:63:32,31:0.4921
chr1	209626885	C	T	P;ANN=T|missense_variant|MODERATE|LAMB3|LAMB3|transcript|NM_000228.3|protein_coding|13/23|c.1579G>A|p.Val527Met|1673/4011|1579/3519|527/1172||,T|missense_variant|MODERATE|LAMB3|LAMB3|transcript|NM_001017402.1|protein_coding|12/22|c.1579G>A|p.Val527Met|1969/4307|1579/3519|527/1172||,T|missense_variant|MODERATE|LAMB3|LAMB3|transcript|NM_001127641.1|protein_coding|13/23|c.1579G>A|p.Val527Met|1697/40…	no	0/1:20:58:31,27:0.4655
chr1	209634470	T	C	P;ANN=C|missense_variant|MODERATE|LAMB3|LAMB3|transcript|NM_000228.3|protein_coding|6/23|c.541A>G|p.Asn181Asp|635/4011|541/3519|181/1172||,C|missense_variant|MODERATE|LAMB3|LAMB3|transcript|NM_001017402.1|protein_coding|5/22|c.541A>G|p.Asn181Asp|931/4307|541/3519|181/1172||,C|missense_variant|MODERATE|LAMB3|LAMB3|transcript|NM_001127641.1|protein_coding|6/23|c.541A>G|p.Asn181Asp|659/4035|541/3519…	no	0/1:21:61:35,26:0.4262
chr1	209760175	G	A	P;ANN=A|missense_variant|MODERATE|TRAF3IP3|TRAF3IP3|transcript|NM_001320143.1|protein_coding|3/17|c.136G>A|p.Gly46Arg|652/2347|136/1656|46/551||,A|missense_variant|MODERATE|TRAF3IP3|TRAF3IP3|transcript|NM_001320144.2|protein_coding|3/17|c.136G>A|p.Gly46Arg|552/2174|136/1596|46/531||,A|missense_variant|MODERATE|TRAF3IP3|TRAF3IP3|transcript|NM_025228.4|protein_coding|3/17|c.136G>A|p.Gly46Arg|552/22…	yes	0/1:24:43:18,25:0.5814
chr1	209788519	C	A	P;ANN=A|missense_variant|MODERATE|IRF6|IRF6|transcript|NM_006147.4|protein_coding|9/9|c.1305G>T|p.Gln435His|1576/4477|1305/1404|435/467||,A|missense_variant|MODERATE|IRF6|IRF6|transcript|NM_001206696.1|protein_coding|7/7|c.1020G>T|p.Gln340His|1360/4256|1020/1119|340/372||,A|upstream_gene_variant|MODIFIER|C1orf74|C1orf74|transcript|NM_152485.4|protein_coding||c.-4217G>T|||||3960|	yes	0/1:19:24:14,10:0.4167
chr1	209830854	C	G	P;ANN=G|missense_variant|MODERATE|UTP25|UTP25|transcript|NM_014388.7|protein_coding|3/12|c.199C>G|p.Gln67Glu|291/8481|199/2271|67/756||	no	0/1:17:51:13,38:0.7451
chr1	210094548	TGAA	T	P;ANN=T|disruptive_inframe_deletion|MODERATE|SYT14|SYT14|transcript|NM_001146261.2|protein_coding|6/10|c.810_812delAGA|p.Glu270del|887/5183|810/1860|270/619||INFO_REALIGN_3_PRIME,T|disruptive_inframe_deletion|MODERATE|SYT14|SYT14|transcript|NM_001256006.1|protein_coding|6/9|c.561_563delAGA|p.Glu187del|971/5210|561/1554|187/517||INFO_REALIGN_3_PRIME,T|disruptive_inframe_deletion|MODERATE|SYT14|SYT…	no	0/1:24:39:23,16:0.4103
chr1	212100297	C	T	P;ANN=T|missense_variant|MODERATE|DTL|DTL|transcript|NM_016448.4|protein_coding|14/15|c.1307C>T|p.Ala436Val|1450/4409|1307/2193|436/730||,T|missense_variant|MODERATE|DTL|DTL|transcript|NM_001286229.1|protein_coding|12/13|c.494C>T|p.Ala165Val|1415/4367|494/1380|165/459||,T|missense_variant|MODERATE|DTL|DTL|transcript|NM_001286230.1|protein_coding|13/14|c.1181C>T|p.Ala394Val|1519/4471|1181/2067|394…	no	1/1:32:43:0,43:1
chr1	212101071	A	C	P;ANN=C|missense_variant|MODERATE|DTL|DTL|transcript|NM_016448.4|protein_coding|14/15|c.2081A>C|p.Lys694Thr|2224/4409|2081/2193|694/730||,C|missense_variant|MODERATE|DTL|DTL|transcript|NM_001286229.1|protein_coding|12/13|c.1268A>C|p.Lys423Thr|2189/4367|1268/1380|423/459||,C|missense_variant|MODERATE|DTL|DTL|transcript|NM_001286230.1|protein_coding|13/14|c.1955A>C|p.Lys652Thr|2293/4471|1955/2067|6…	no	1/1:31:38:0,38:1
chr1	212626528	A	G	P;ANN=G|missense_variant|MODERATE|FAM71A|FAM71A|transcript|NM_153606.4|protein_coding|1/1|c.1651A>G|p.Asn551Asp|2055/2301|1651/1785|551/594||	no	1/1:29:43:0,43:1
chr1	212626607	C	T	P;ANN=T|missense_variant|MODERATE|FAM71A|FAM71A|transcript|NM_153606.4|protein_coding|1/1|c.1730C>T|p.Thr577Met|2134/2301|1730/1785|577/594||	no	1/1:30:57:0,57:1
chr1	212699732	C	T	P;ANN=T|missense_variant|MODERATE|BATF3|BATF3|transcript|NM_018664.3|protein_coding|1/3|c.31G>A|p.Val11Ile|109/836|31/384|11/127||	no	1/1:26:40:0,40:1
chr1	212738494	T	C	P;ANN=C|missense_variant|MODERATE|NSL1|NSL1|transcript|NM_015471.4|protein_coding|6/6|c.760A>G|p.Met254Val|774/13115|760/846|254/281||,C|missense_variant|MODERATE|NSL1|NSL1|transcript|NM_001297736.2|protein_coding|4/4|c.637A>G|p.Met213Val|651/12992|637/723|213/240||,C|3_prime_UTR_variant|MODIFIER|NSL1|NSL1|transcript|NM_001042549.2|protein_coding|7/7|c.*203A>G|||||1050|,C|3_prime_UTR_variant|MODI…	no	1/1:30:41:0,41:1
chr1	212791753	G	A	P;ANN=A|missense_variant|MODERATE|NSL1|NSL1|transcript|NM_015471.4|protein_coding|1/6|c.11C>T|p.Ser4Phe|25/13115|11/846|4/281||,A|missense_variant|MODERATE|NSL1|NSL1|transcript|NM_001042549.2|protein_coding|1/7|c.11C>T|p.Ser4Phe|25/13200|11/642|4/213||,A|missense_variant|MODERATE|NSL1|NSL1|transcript|NM_001297736.2|protein_coding|1/4|c.11C>T|p.Ser4Phe|25/12992|11/723|4/240||,A|missense_variant|MO…	no	1/1:23:65:0,64:0.9846
chr1	212836127	A	G	P;ANN=G|missense_variant|MODERATE|SPATA45|SPATA45|transcript|NM_001024601.3|protein_coding|2/3|c.23T>C|p.Ile8Thr|131/504|23/297|8/98||	no	1/1:32:55:0,55:1
chr1	212858606	G	C	P;ANN=C|missense_variant|MODERATE|FLVCR1|FLVCR1|transcript|NM_014053.4|protein_coding|1/10|c.154G>C|p.Ala52Pro|332/5919|154/1668|52/555||,C|upstream_gene_variant|MODIFIER|FLVCR1-DT|FLVCR1-DT|transcript|NR_027285.1|pseudogene||n.-468C>G|||||468|,C|upstream_gene_variant|MODIFIER|FLVCR1-DT|FLVCR1-DT|transcript|NR_027286.1|pseudogene||n.-468C>G|||||468|	no	1/1:34:66:0,66:1
chr1	212895253	C	T	P;ANN=T|missense_variant|MODERATE|FLVCR1|FLVCR1|transcript|NM_014053.4|protein_coding|10/10|c.1631C>T|p.Thr544Met|1809/5919|1631/1668|544/555||	no	1/1:28:30:0,30:1
chr1	212974058	G	A	P;ANN=A|missense_variant|MODERATE|VASH2|VASH2|transcript|NM_001301056.2|protein_coding|7/8|c.983G>A|p.Arg328Gln|1387/4473|983/1068|328/355||,A|missense_variant|MODERATE|VASH2|VASH2|transcript|NM_001136474.3|protein_coding|8/9|c.788G>A|p.Arg263Gln|1191/4277|788/873|263/290||,A|missense_variant|MODERATE|VASH2|VASH2|transcript|NM_001136475.3|protein_coding|6/7|c.671G>A|p.Arg224Gln|907/3993|671/756|2…	no	0/1:23:53:28,25:0.4717
chr1	214318943	G	A	P;ANN=A|missense_variant|MODERATE|SMYD2|SMYD2|transcript|NM_020197.3|protein_coding|5/12|c.494G>A|p.Gly165Glu|590/1745|494/1302|165/433||	no	1/1:29:32:0,32:1
chr1	214637901	C	G	P;ANN=G|missense_variant|MODERATE|CENPF|CENPF|transcript|NM_016343.4|protein_coding|11/20|c.1482C>G|p.His494Gln|1650/10290|1482/9345|494/3114||	no	0/1:24:55:25,30:0.5455
chr1	214640716	T	G	P;ANN=G|missense_variant|MODERATE|CENPF|CENPF|transcript|NM_016343.4|protein_coding|12/20|c.2378T>G|p.Met793Arg|2546/10290|2378/9345|793/3114||	no	0/1:21:45:21,24:0.5333
chr1	214642149	A	G	P;ANN=G|missense_variant|MODERATE|CENPF|CENPF|transcript|NM_016343.4|protein_coding|12/20|c.3811A>G|p.Lys1271Glu|3979/10290|3811/9345|1271/3114||	no	0/1:25:37:16,21:0.5676
chr1	214642881	G	A	P;ANN=A|missense_variant|MODERATE|CENPF|CENPF|transcript|NM_016343.4|protein_coding|12/20|c.4543G>A|p.Ala1515Thr|4711/10290|4543/9345|1515/3114||	no	0/1:23:36:22,14:0.3889
chr1	214644880	T	A	P;ANN=A|missense_variant|MODERATE|CENPF|CENPF|transcript|NM_016343.4|protein_coding|13/20|c.5310T>A|p.His1770Gln|5478/10290|5310/9345|1770/3114||	no	0/1:28:45:23,22:0.4889
chr1	214652853	G	A	P;ANN=A|missense_variant|MODERATE|CENPF|CENPF|transcript|NM_016343.4|protein_coding|16/20|c.8186G>A|p.Arg2729Gln|8354/10290|8186/9345|2729/3114||	no	0/1:22:49:20,27:0.551
chr1	214657274	A	G	P;ANN=G|missense_variant|MODERATE|CENPF|CENPF|transcript|NM_016343.4|protein_coding|18/20|c.8827A>G|p.Arg2943Gly|8995/10290|8827/9345|2943/3114||	no	1/1:36:37:0,37:1
chr1	214663767	C	G	P;ANN=G|missense_variant|MODERATE|CENPF|CENPF|transcript|NM_016343.4|protein_coding|20/20|c.9318C>G|p.Asn3106Lys|9486/10290|9318/9345|3106/3114||	no	1/1:36:45:0,45:1
chr1	215567710	T	G	P;ANN=G|missense_variant|MODERATE|KCTD3|KCTD3|transcript|NM_016121.5|protein_coding|1/18|c.25T>G|p.Phe9Val|407/4019|25/2448|9/815||,G|missense_variant|MODERATE|KCTD3|KCTD3|transcript|NM_001319294.2|protein_coding|1/18|c.25T>G|p.Phe9Val|407/4013|25/2442|9/813||,G|5_prime_UTR_variant|MODIFIER|KCTD3|KCTD3|transcript|NM_001319295.2|protein_coding|1/18|c.-354T>G|||||10281|	no	0/1:22:45:22,23:0.5111
chr1	215786825	T	G	P;ANN=G|missense_variant|MODERATE|USH2A|USH2A|transcript|NM_206933.3|protein_coding|52/72|c.10232A>C|p.Glu3411Ala|10671/18938|10232/15609|3411/5202||	no	0/1:16:24:14,10:0.4167
chr1	216046439	A	G	P;ANN=G|missense_variant|MODERATE|USH2A|USH2A|transcript|NM_206933.3|protein_coding|32/72|c.6317T>C|p.Ile2106Thr|6756/18938|6317/15609|2106/5202||	no	1/1:19:22:0,22:1
chr1	216084871	A	G	P;ANN=G|missense_variant|MODERATE|USH2A|USH2A|transcript|NM_206933.3|protein_coding|25/72|c.4994T>C|p.Ile1665Thr|5433/18938|4994/15609|1665/5202||,G|intron_variant|MODIFIER|LOC102723833|LOC102723833|transcript|NR_125992.1|pseudogene|2/2|n.266-1851A>G||||||,G|intron_variant|MODIFIER|LOC102723833|LOC102723833|transcript|NR_125993.1|pseudogene|1/1|n.137-1851A>G||||||	no	0/1:23:21:11,9:0.4286
chr1	216421964	C	T	P;ANN=T|missense_variant|MODERATE|USH2A|USH2A|transcript|NM_206933.3|protein_coding|2/72|c.373G>A|p.Ala125Thr|812/18938|373/15609|125/5202||,T|missense_variant|MODERATE|USH2A|USH2A|transcript|NM_007123.5|protein_coding|2/21|c.373G>A|p.Ala125Thr|760/6318|373/4641|125/1546||	no	1/1:26:47:1,46:0.9787
chr1	216677241	C	T	P;ANN=T|missense_variant|MODERATE|ESRRG|ESRRG|transcript|NM_001243518.2|protein_coding|3/8|c.322G>A|p.Asp108Asn|565/5344|322/1413|108/470||,T|missense_variant|MODERATE|ESRRG|ESRRG|transcript|NM_001243519.1|protein_coding|4/9|c.238G>A|p.Asp80Asn|779/5542|238/1308|80/435||,T|missense_variant|MODERATE|ESRRG|ESRRG|transcript|NM_001243512.1|protein_coding|4/9|c.238G>A|p.Asp80Asn|499/5262|238/1308|80/4…	yes	0/1:25:53:27,26:0.4906
chr1	217918306	T	A	P;ANN=A|splice_donor_variant&intron_variant|HIGH|LINC00210|LINC00210|transcript|NR_048550.1|pseudogene|3/3|n.363+2T>A||||||	no	0/1:23:40:17,23:0.575
chr1	218305069	G	C	P;ANN=C|missense_variant|MODERATE|RRP15|RRP15|transcript|NM_016052.4|protein_coding|3/5|c.447G>C|p.Lys149Asn|471/7765|447/849|149/282||	no	0/1:26:42:21,21:0.5
chr1	218345173	A	C	P;ANN=C|splice_donor_variant&intron_variant|HIGH|TGFB2-AS1|TGFB2-AS1|transcript|NR_046268.1|pseudogene|2/2|n.290+2T>G||||||,C|upstream_gene_variant|MODIFIER|TGFB2|TGFB2|transcript|NM_001135599.3|protein_coding||c.-1529A>C|||||111|,C|upstream_gene_variant|MODIFIER|TGFB2|TGFB2|transcript|NR_138148.1|pseudogene||n.-111A>C|||||111|,C|upstream_gene_variant|MODIFIER|TGFB2|TGFB2|transcript|NR_138149.1|p…	no	0/1:21:59:23,36:0.6102
chr1	219210525	T	C	P;ANN=C|missense_variant|MODERATE|LYPLAL1|LYPLAL1|transcript|NM_001300769.1|protein_coding|3/4|c.202T>C|p.Phe68Leu|262/1758|202/561|68/186||,C|splice_region_variant&intron_variant|LOW|LYPLAL1|LYPLAL1|transcript|NM_001350628.1|protein_coding|4/5|c.389-7T>C||||||,C|splice_region_variant&intron_variant|LOW|LYPLAL1|LYPLAL1|transcript|NM_001300770.1|protein_coding|3/4|c.314-7T>C||||||,C|splice_region_…	no	1/1:18:11:0,11:1
chr1	219210563	A	G	P;ANN=G|missense_variant|MODERATE|LYPLAL1|LYPLAL1|transcript|NM_001350628.1|protein_coding|5/6|c.420A>G|p.Ile140Met|480/1938|420/741|140/246||,G|missense_variant|MODERATE|LYPLAL1|LYPLAL1|transcript|NM_001300769.1|protein_coding|3/4|c.240A>G|p.Ile80Met|300/1758|240/561|80/186||,G|missense_variant|MODERATE|LYPLAL1|LYPLAL1|transcript|NM_001300770.1|protein_coding|4/5|c.345A>G|p.Ile115Met|405/1863|34…	no	1/1:18:13:0,12:0.9231
chr1	220024283	G	T	P;ANN=T|missense_variant|MODERATE|EPRS1|EPRS1|transcript|NM_004446.3|protein_coding|8/32|c.924C>A|p.Asp308Glu|1041/4862|924/4539|308/1512||	no	1/1:30:33:0,33:1
chr1	220796686	A	G	P;ANN=G|missense_variant|MODERATE|MTARC1|MTARC1|transcript|NM_022746.4|protein_coding|3/7|c.493A>G|p.Thr165Ala|525/7287|493/1014|165/337||	no	1/1:28:53:0,53:1
chr1	220880203	T	C	P;ANN=C|missense_variant|MODERATE|HLX|HLX|transcript|NM_021958.4|protein_coding|1/4|c.346T>C|p.Ser116Pro|761/2236|346/1467|116/488||,C|upstream_gene_variant|MODIFIER|HLX-AS1|HLX-AS1|transcript|NR_046901.1|pseudogene||n.-63A>G|||||63|	no	0/1:22:43:21,22:0.5116
chr1	222540289	G	C	P;ANN=C|missense_variant|MODERATE|HHIPL2|HHIPL2|transcript|NM_024746.4|protein_coding|4/9|c.1171C>G|p.His391Asp|1231/2571|1171/2175|391/724||	no	0/1:23:39:17,22:0.5641
chr1	222628664	A	G	P;ANN=G|missense_variant|MODERATE|MIA3|MIA3|transcript|NM_001324062.1|protein_coding|4/29|c.1444A>G|p.Lys482Glu|1453/8198|1444/5796|482/1931||,G|missense_variant|MODERATE|MIA3|MIA3|transcript|NM_198551.4|protein_coding|4/28|c.1444A>G|p.Lys482Glu|1458/8126|1444/5724|482/1907||,G|missense_variant|MODERATE|MIA3|MIA3|transcript|NM_001324063.1|protein_coding|4/26|c.1444A>G|p.Lys482Glu|1453/7949|1444/5…	no	1/1:31:46:0,46:1
chr1	222746553	T	G	P;ANN=G|missense_variant|MODERATE|FAM177B|FAM177B|transcript|NM_001324080.1|protein_coding|2/5|c.8T>G|p.Ile3Ser|172/1388|8/477|3/158||,G|missense_variant|MODERATE|FAM177B|FAM177B|transcript|NM_207468.2|protein_coding|3/6|c.8T>G|p.Ile3Ser|274/1345|8/477|3/158||,G|non_coding_transcript_exon_variant|MODIFIER|FAM177B|FAM177B|transcript|NR_136691.1|pseudogene|3/6|n.274T>G||||||	no	1/1:32:55:0,55:1
chr1	222750009	A	G	P;ANN=G|missense_variant|MODERATE|FAM177B|FAM177B|transcript|NM_001324080.1|protein_coding|5/5|c.428A>G|p.Gln143Arg|592/1388|428/477|143/158||,G|missense_variant|MODERATE|FAM177B|FAM177B|transcript|NM_207468.2|protein_coding|6/6|c.428A>G|p.Gln143Arg|694/1345|428/477|143/158||,G|non_coding_transcript_exon_variant|MODIFIER|FAM177B|FAM177B|transcript|NR_136691.1|pseudogene|6/6|n.1198A>G||||||	no	1/1:35:55:0,54:0.9818
chr1	223005017	A	C	P;ANN=C|missense_variant|MODERATE|DISP1|DISP1|transcript|NM_001369594.1|protein_coding|8/8|c.3620A>C|p.Lys1207Thr|3784/4762|3620/4575|1207/1524||,C|missense_variant|MODERATE|DISP1|DISP1|transcript|NM_001350630.2|protein_coding|9/9|c.2891A>C|p.Lys964Thr|4013/4991|2891/3846|964/1281||,C|missense_variant|MODERATE|DISP1|DISP1|transcript|NM_032890.5|protein_coding|10/10|c.3620A>C|p.Lys1207Thr|3996/497…	yes	0/1:26:56:30,26:0.4643
chr1	223111186	A	G	P;ANN=G|missense_variant|MODERATE|TLR5|TLR5|transcript|NM_003268.6|protein_coding|6/6|c.1846T>C|p.Phe616Leu|2453/4235|1846/2577|616/858||	no	0/1:15:52:31,21:0.4038
chr1	223111858	G	A	P;ANN=A|stop_gained|HIGH|TLR5|TLR5|transcript|NM_003268.6|protein_coding|6/6|c.1174C>T|p.Arg392*|1781/4235|1174/2577|392/858||	no	0/1:22:44:26,18:0.4091
chr1	223112491	G	T	P;ANN=T|missense_variant|MODERATE|TLR5|TLR5|transcript|NM_003268.6|protein_coding|6/6|c.541C>A|p.Gln181Lys|1148/4235|541/2577|181/858||	no	0/1:24:36:12,24:0.6667
chr1	223394461	G	A	P;ANN=A|missense_variant|MODERATE|CCDC185|CCDC185|transcript|NM_152610.3|protein_coding|1/1|c.986G>A|p.Gly329Asp|1047/2051|986/1872|329/623||	no	1/1:30:54:0,54:1
chr1	223545289	G	A	P;ANN=A|missense_variant|MODERATE|CAPN8|CAPN8|transcript|NM_001143962.2|protein_coding|17/21|c.1775C>T|p.Thr592Met|1830/2387|1775/2112|592/703||	no	1/1:30:52:0,52:1
chr1	223625884	G	T	P;ANN=T|missense_variant|MODERATE|CAPN8|CAPN8|transcript|NM_001143962.2|protein_coding|6/21|c.734C>A|p.Ser245Tyr|789/2387|734/2112|245/703||	no	1/1:34:52:0,52:1
chr1	223712706	C	G	P;ANN=G|missense_variant|MODERATE|CAPN2|CAPN2|transcript|NM_001748.5|protein_coding|1/21|c.66C>G|p.Asp22Glu|168/3366|66/2103|22/700||,G|intron_variant|MODIFIER|CAPN2|CAPN2|transcript|NM_001146068.1|protein_coding|1/20|c.4-5056C>G||||||	no	1/1:32:53:0,53:1
chr1	225079264	C	G	P;ANN=G|missense_variant|MODERATE|DNAH14|DNAH14|transcript|NM_001367479.1|protein_coding|18/86|c.2482C>G|p.Leu828Val|2676/14065|2482/13854|828/4617||	no	1/1:34:31:0,31:1
chr1	225080641	A	G	P;ANN=G|missense_variant|MODERATE|DNAH14|DNAH14|transcript|NM_001367479.1|protein_coding|19/86|c.3029A>G|p.Lys1010Arg|3223/14065|3029/13854|1010/4617||	no	1/1:29:47:0,47:1
chr1	225080644	G	A	P;ANN=A|missense_variant|MODERATE|DNAH14|DNAH14|transcript|NM_001367479.1|protein_coding|19/86|c.3032G>A|p.Arg1011Gln|3226/14065|3032/13854|1011/4617||	no	1/1:27:46:0,46:1
chr1	225082707	A	T	P;ANN=T|missense_variant|MODERATE|DNAH14|DNAH14|transcript|NM_001367479.1|protein_coding|20/86|c.3295A>T|p.Asn1099Tyr|3489/14065|3295/13854|1099/4617||	no	1/1:28:21:0,21:1
chr1	225085546	G	T	P;ANN=T|missense_variant&splice_region_variant|MODERATE|DNAH14|DNAH14|transcript|NM_001367479.1|protein_coding|21/86|c.3330G>T|p.Met1110Ile|3524/14065|3330/13854|1110/4617||	no	1/1:31:38:0,38:1
chr1	225340481	C	A	P;ANN=A|missense_variant|MODERATE|DNAH14|DNAH14|transcript|NM_001367479.1|protein_coding|69/86|c.10458C>A|p.Asp3486Glu|10652/14065|10458/13854|3486/4617||	no	1/1:24:23:0,23:1
chr1	225345982	A	G	P;ANN=G|missense_variant|MODERATE|DNAH14|DNAH14|transcript|NM_001367479.1|protein_coding|70/86|c.10699A>G|p.Lys3567Glu|10893/14065|10699/13854|3567/4617||	no	1/1:29:30:0,30:1
chr1	225346229	A	G	P;ANN=G|missense_variant|MODERATE|DNAH14|DNAH14|transcript|NM_001367479.1|protein_coding|70/86|c.10946A>G|p.Gln3649Arg|11140/14065|10946/13854|3649/4617||	no	0/1:23:35:17,18:0.5143
chr1	225346517	T	C	P;ANN=C|missense_variant|MODERATE|DNAH14|DNAH14|transcript|NM_001367479.1|protein_coding|71/86|c.11159T>C|p.Val3720Ala|11353/14065|11159/13854|3720/4617||	no	1/1:26:48:0,48:1
chr1	225346646	G	A	P;ANN=A|missense_variant|MODERATE|DNAH14|DNAH14|transcript|NM_001367479.1|protein_coding|71/86|c.11288G>A|p.Arg3763Lys|11482/14065|11288/13854|3763/4617||	no	1/1:27:29:0,29:1
chr1	225367900	T	G	P;ANN=G|missense_variant|MODERATE|DNAH14|DNAH14|transcript|NM_001367479.1|protein_coding|77/86|c.12186T>G|p.Asn4062Lys|12380/14065|12186/13854|4062/4617||	no	0/1:28:49:27,22:0.449
chr1	225377313	T	C	P;ANN=C|missense_variant|MODERATE|DNAH14|DNAH14|transcript|NM_001367479.1|protein_coding|79/86|c.12593T>C|p.Leu4198Pro|12787/14065|12593/13854|4198/4617||	no	0/1:19:53:26,27:0.5094
chr1	225381539	T	G	P;ANN=G|missense_variant|MODERATE|DNAH14|DNAH14|transcript|NM_001367479.1|protein_coding|81/86|c.13037T>G|p.Phe4346Cys|13231/14065|13037/13854|4346/4617||	no	0/1:13:28:14,14:0.5
chr1	225419442	C	T	P;ANN=T|missense_variant|MODERATE|LBR|LBR|transcript|NM_002296.4|protein_coding|5/14|c.461G>A|p.Ser154Asn|560/3748|461/1848|154/615||,T|missense_variant|MODERATE|LBR|LBR|transcript|NM_194442.2|protein_coding|5/14|c.461G>A|p.Ser154Asn|625/3813|461/1848|154/615||	no	0/1:19:26:15,11:0.4231
chr1	225831932	T	C	P;ANN=C|missense_variant|MODERATE|EPHX1|EPHX1|transcript|NM_000120.4|protein_coding|3/9|c.337T>C|p.Tyr113His|533/1778|337/1368|113/455||,C|missense_variant|MODERATE|EPHX1|EPHX1|transcript|NM_001136018.3|protein_coding|3/9|c.337T>C|p.Tyr113His|438/1683|337/1368|113/455||,C|missense_variant|MODERATE|EPHX1|EPHX1|transcript|NM_001291163.1|protein_coding|3/9|c.337T>C|p.Tyr113His|824/2069|337/1368|113/…	no	0/1:24:51:23,28:0.549
chr1	225862492	C	T	P;ANN=T|missense_variant|MODERATE|TMEM63A|TMEM63A|transcript|NM_014698.3|protein_coding|12/25|c.914G>A|p.Gly305Asp|1196/4108|914/2424|305/807||	yes	0/1:22:58:28,30:0.5172
chr1	225866633	G	A	P;ANN=A|missense_variant|MODERATE|TMEM63A|TMEM63A|transcript|NM_014698.3|protein_coding|9/25|c.616C>T|p.Leu206Phe|898/4108|616/2424|206/807||	no	0/1:20:68:37,31:0.4559
chr1	225886863	T	G	P;ANN=G|missense_variant|MODERATE|LEFTY1|LEFTY1|transcript|NM_020997.4|protein_coding|4/4|c.965A>C|p.Asp322Ala|1045/1626|965/1101|322/366||,G|upstream_gene_variant|MODIFIER|TMEM63A|TMEM63A|transcript|NM_014698.3|protein_coding||c.-4765A>C|||||4483|	no	0/1:27:42:22,20:0.4762
chr1	226164797	T	G	P;ANN=G|missense_variant|MODERATE|ACBD3|ACBD3|transcript|NM_022735.4|protein_coding|3/8|c.561A>C|p.Glu187Asp|627/3584|561/1587|187/528||	no	0/1:20:49:26,23:0.4694
chr1	226367601	A	G	P;ANN=G|missense_variant|MODERATE|PARP1|PARP1|transcript|NM_001618.4|protein_coding|17/23|c.2285T>C|p.Val762Ala|2449/3978|2285/3045|762/1014||	no	0/1:29:51:24,26:0.5098
chr1	226735804	G	T	P;ANN=T|missense_variant|MODERATE|ITPKB|ITPKB|transcript|NM_002221.3|protein_coding|2/8|c.1655C>A|p.Pro552Gln|1995/6162|1655/2841|552/946||	no	1/1:32:47:0,47:1
chr1	226994332	G	A	P;ANN=A|missense_variant|MODERATE|CDC42BPA|CDC42BPA|transcript|NM_001366019.2|protein_coding|37/37|c.5135C>T|p.Ala1712Val|6445/10912|5135/5199|1712/1732||,A|missense_variant|MODERATE|CDC42BPA|CDC42BPA|transcript|NM_001366011.1|protein_coding|36/36|c.5036C>T|p.Ala1679Val|6346/10820|5036/5100|1679/1699||,A|missense_variant|MODERATE|CDC42BPA|CDC42BPA|transcript|NM_001366010.2|protein_coding|35/35|c.…	no	1/1:33:65:0,65:1
chr1	227735217	A	C	P;ANN=C|missense_variant|MODERATE|JMJD4|JMJD4|transcript|NM_023007.2|protein_coding|1/6|c.195T>G|p.Asp65Glu|195/2595|195/1392|65/463||,C|missense_variant|MODERATE|JMJD4|JMJD4|transcript|NM_001161465.1|protein_coding|1/6|c.195T>G|p.Asp65Glu|195/2547|195/1344|65/447||,C|5_prime_UTR_variant|MODIFIER|SNAP47|SNAP47|transcript|NM_053052.3|protein_coding|1/5|c.-193A>C|||||193|,C|5_prime_UTR_variant|MODI…	no	0/1:20:57:27,30:0.5263
chr1	227735380	G	A	P;ANN=A|missense_variant|MODERATE|JMJD4|JMJD4|transcript|NM_023007.2|protein_coding|1/6|c.32C>T|p.Ala11Val|32/2595|32/1392|11/463||,A|missense_variant|MODERATE|JMJD4|JMJD4|transcript|NM_001161465.1|protein_coding|1/6|c.32C>T|p.Ala11Val|32/2547|32/1344|11/447||,A|5_prime_UTR_variant|MODIFIER|SNAP47|SNAP47|transcript|NM_053052.3|protein_coding|1/5|c.-30G>A|||||30|,A|5_prime_UTR_variant|MODIFIER|SNA…	no	1/1:30:73:0,71:0.9726
chr1	227747743	A	G	P;ANN=G|missense_variant|MODERATE|SNAP47|SNAP47|transcript|NM_053052.3|protein_coding|2/5|c.142A>G|p.Arg48Gly|556/2367|142/1395|48/464||,G|missense_variant|MODERATE|SNAP47|SNAP47|transcript|NM_001323933.1|protein_coding|4/7|c.7A>G|p.Arg3Gly|429/2240|7/1260|3/419||,G|missense_variant|MODERATE|SNAP47|SNAP47|transcript|NM_001323930.1|protein_coding|2/5|c.7A>G|p.Arg3Gly|321/2132|7/1260|3/419||,G|miss…	no	0/1:21:48:20,28:0.5833
chr1	227780602	G	A	P;ANN=A|missense_variant|MODERATE|SNAP47|SNAP47|transcript|NM_053052.3|protein_coding|5/5|c.1324G>A|p.Val442Ile|1738/2367|1324/1395|442/464||,A|missense_variant|MODERATE|SNAP47|SNAP47|transcript|NM_001323933.1|protein_coding|7/7|c.1189G>A|p.Val397Ile|1611/2240|1189/1260|397/419||,A|missense_variant|MODERATE|SNAP47|SNAP47|transcript|NM_001323930.1|protein_coding|5/5|c.1189G>A|p.Val397Ile|1503/2132…	no	0/1:27:54:26,27:0.5
chr1	227817265	C	A	P;ANN=A|missense_variant|MODERATE|PRSS38|PRSS38|transcript|NM_183062.2|protein_coding|3/5|c.368C>A|p.Ala123Asp|368/1243|368/981|123/326||	no	0/1:7:40:15,25:0.625
chr1	227845496	A	G	P;ANN=G|missense_variant|MODERATE|PRSS38|PRSS38|transcript|NM_183062.2|protein_coding|4/5|c.610A>G|p.Met204Val|610/1243|610/981|204/326||	no	1/1:31:56:1,54:0.9643
chr1	228107801	C	T	P;ANN=T|missense_variant|MODERATE|MRPL55|MRPL55|transcript|NM_181462.2|protein_coding|5/6|c.203G>A|p.Arg68Gln|492/865|203/495|68/164||,T|missense_variant|MODERATE|MRPL55|MRPL55|transcript|NM_001321284.1|protein_coding|4/5|c.95G>A|p.Arg32Gln|243/616|95/387|32/128||,T|missense_variant|MODERATE|MRPL55|MRPL55|transcript|NM_181441.2|protein_coding|3/4|c.95G>A|p.Arg32Gln|317/690|95/387|32/128||,T|misse…	yes	0/1:26:72:36,35:0.4861
chr1	228165950	G	C	P;ANN=C|missense_variant|MODERATE|IBA57|IBA57|transcript|NM_001010867.4|protein_coding|1/3|c.134G>C|p.Gly45Ala|147/7828|134/1071|45/356||,C|upstream_gene_variant|MODIFIER|IBA57-DT|IBA57-DT|transcript|NR_103539.1|pseudogene||n.-1102C>G|||||1102|,C|upstream_gene_variant|MODIFIER|IBA57-DT|IBA57-DT|transcript|NR_103540.1|pseudogene||n.-438C>G|||||438|	no	0/1:26:59:32,27:0.4576
chr1	228174981	G	A	P;ANN=A|missense_variant|MODERATE|IBA57|IBA57|transcript|NM_001010867.4|protein_coding|2/3|c.631G>A|p.Gly211Ser|644/7828|631/1071|211/356||,A|missense_variant|MODERATE|IBA57|IBA57|transcript|NM_001310327.2|protein_coding|2/3|c.52G>A|p.Gly18Ser|331/7515|52/492|18/163||	no	0/1:21:67:32,35:0.5224
chr1	228214420	A	G	P;ANN=G|missense_variant|MODERATE|OBSCN|OBSCN|transcript|NM_001271223.2|protein_coding|4/116|c.1505A>G|p.Gln502Arg|1579/26925|1505/26772|502/8923||,G|missense_variant|MODERATE|OBSCN|OBSCN|transcript|NM_052843.4|protein_coding|4/81|c.1505A>G|p.Gln502Arg|1665/20518|1505/19863|502/6620||,G|missense_variant|MODERATE|OBSCN|OBSCN|transcript|NM_001098623.2|protein_coding|4/105|c.1505A>G|p.Gln502Arg|1579…	no	0/1:14:64:45,19:0.2969
chr1	228224527	G	A	P;ANN=A|missense_variant|MODERATE|OBSCN|OBSCN|transcript|NM_001271223.2|protein_coding|10/116|c.2998G>A|p.Ala1000Thr|3072/26925|2998/26772|1000/8923||,A|missense_variant|MODERATE|OBSCN|OBSCN|transcript|NM_052843.4|protein_coding|9/81|c.2722G>A|p.Ala908Thr|2882/20518|2722/19863|908/6620||,A|missense_variant|MODERATE|OBSCN|OBSCN|transcript|NM_001098623.2|protein_coding|9/105|c.2722G>A|p.Ala908Thr|2…	no	0/1:23:63:29,34:0.5397
chr1	228256864	T	A	P;ANN=A|missense_variant|MODERATE|OBSCN|OBSCN|transcript|NM_001271223.2|protein_coding|16/116|c.4799T>A|p.Val1600Asp|4873/26925|4799/26772|1600/8923||,A|missense_variant|MODERATE|OBSCN|OBSCN|transcript|NM_052843.4|protein_coding|15/81|c.4523T>A|p.Val1508Asp|4683/20518|4523/19863|1508/6620||,A|missense_variant|MODERATE|OBSCN|OBSCN|transcript|NM_001098623.2|protein_coding|15/105|c.4523T>A|p.Val1508…	no	1/1:32:55:0,53:0.9636
chr1	228273428	A	G	P;ANN=G|missense_variant|MODERATE|OBSCN|OBSCN|transcript|NM_001271223.2|protein_coding|21/116|c.6143A>G|p.His2048Arg|6217/26925|6143/26772|2048/8923||,G|intron_variant|MODIFIER|OBSCN|OBSCN|transcript|NM_052843.4|protein_coding|17/80|c.5138-342A>G||||||,G|intron_variant|MODIFIER|OBSCN|OBSCN|transcript|NM_001098623.2|protein_coding|17/104|c.5138-342A>G||||||	no	0/1:23:80:37,43:0.5375
chr1	228276547	T	G	P;ANN=G|missense_variant|MODERATE|OBSCN|OBSCN|transcript|NM_001271223.2|protein_coding|26/116|c.7443T>G|p.Asp2481Glu|7517/26925|7443/26772|2481/8923||,G|missense_variant|MODERATE|OBSCN|OBSCN|transcript|NM_052843.4|protein_coding|22/81|c.6318T>G|p.Asp2106Glu|6478/20518|6318/19863|2106/6620||,G|missense_variant|MODERATE|OBSCN|OBSCN|transcript|NM_001098623.2|protein_coding|22/105|c.6318T>G|p.Asp2106…	no	0/1:25:46:25,21:0.4565
chr1	228276575	T	C	P;ANN=C|missense_variant|MODERATE|OBSCN|OBSCN|transcript|NM_001271223.2|protein_coding|26/116|c.7471T>C|p.Phe2491Leu|7545/26925|7471/26772|2491/8923||,C|missense_variant|MODERATE|OBSCN|OBSCN|transcript|NM_052843.4|protein_coding|22/81|c.6346T>C|p.Phe2116Leu|6506/20518|6346/19863|2116/6620||,C|missense_variant|MODERATE|OBSCN|OBSCN|transcript|NM_001098623.2|protein_coding|22/105|c.6346T>C|p.Phe2116…	no	0/1:21:49:28,21:0.4286
chr1	228277645	A	G	P;ANN=G|missense_variant|MODERATE|OBSCN|OBSCN|transcript|NM_001271223.2|protein_coding|29/116|c.8020A>G|p.Asn2674Asp|8094/26925|8020/26772|2674/8923||,G|intron_variant|MODIFIER|OBSCN|OBSCN|transcript|NM_052843.4|protein_coding|24/80|c.6755-109A>G||||||,G|intron_variant|MODIFIER|OBSCN|OBSCN|transcript|NM_001098623.2|protein_coding|24/104|c.6755-109A>G||||||	no	0/1:24:74:34,40:0.5405
chr1	228307089	G	A	P;ANN=A|missense_variant|MODERATE|OBSCN|OBSCN|transcript|NM_001271223.2|protein_coding|56/116|c.14986G>A|p.Gly4996Arg|15060/26925|14986/26772|4996/8923||,A|missense_variant|MODERATE|OBSCN|OBSCN|transcript|NM_052843.4|protein_coding|45/81|c.12115G>A|p.Gly4039Arg|12275/20518|12115/19863|4039/6620||,A|missense_variant|MODERATE|OBSCN|OBSCN|transcript|NM_001098623.2|protein_coding|45/105|c.12115G>A|p.…	no	0/1:18:59:31,28:0.4746
chr1	228315976	A	G	P;ANN=G|missense_variant|MODERATE|OBSCN|OBSCN|transcript|NM_001271223.2|protein_coding|61/116|c.16013A>G|p.His5338Arg|16087/26925|16013/26772|5338/8923||,G|missense_variant|MODERATE|OBSCN|OBSCN|transcript|NM_052843.4|protein_coding|50/81|c.13142A>G|p.His4381Arg|13302/20518|13142/19863|4381/6620||,G|missense_variant|MODERATE|OBSCN|OBSCN|transcript|NM_001098623.2|protein_coding|50/105|c.13142A>G|p.…	no	0/1:25:54:27,27:0.5
chr1	228316771	T	C	P;ANN=C|missense_variant|MODERATE|OBSCN|OBSCN|transcript|NM_001271223.2|protein_coding|62/116|c.16219T>C|p.Cys5407Arg|16293/26925|16219/26772|5407/8923||,C|missense_variant|MODERATE|OBSCN|OBSCN|transcript|NM_052843.4|protein_coding|51/81|c.13348T>C|p.Cys4450Arg|13508/20518|13348/19863|4450/6620||,C|missense_variant|MODERATE|OBSCN|OBSCN|transcript|NM_001098623.2|protein_coding|51/105|c.13348T>C|p.…	no	0/1:20:56:30,26:0.4643
chr1	228316969	C	T	P;ANN=T|missense_variant|MODERATE|OBSCN|OBSCN|transcript|NM_001271223.2|protein_coding|62/116|c.16417C>T|p.Arg5473Trp|16491/26925|16417/26772|5473/8923||,T|missense_variant|MODERATE|OBSCN|OBSCN|transcript|NM_052843.4|protein_coding|51/81|c.13546C>T|p.Arg4516Trp|13706/20518|13546/19863|4516/6620||,T|missense_variant|MODERATE|OBSCN|OBSCN|transcript|NM_001098623.2|protein_coding|51/105|c.13546C>T|p.…	no	0/1:25:62:31,31:0.5
chr1	228317967	C	G	P;ANN=G|missense_variant|MODERATE|OBSCN|OBSCN|transcript|NM_001271223.2|protein_coding|64/116|c.16796C>G|p.Ser5599Cys|16870/26925|16796/26772|5599/8923||,G|missense_variant|MODERATE|OBSCN|OBSCN|transcript|NM_052843.4|protein_coding|53/81|c.13925C>G|p.Ser4642Cys|14085/20518|13925/19863|4642/6620||,G|missense_variant|MODERATE|OBSCN|OBSCN|transcript|NM_001098623.2|protein_coding|53/105|c.13925C>G|p.…	no	0/1:18:91:44,47:0.5165
chr1	228321726	A	G	P;ANN=G|missense_variant|MODERATE|OBSCN|OBSCN|transcript|NM_001271223.2|protein_coding|66/116|c.17756A>G|p.Asp5919Gly|17830/26925|17756/26772|5919/8923||,G|missense_variant|MODERATE|OBSCN|OBSCN|transcript|NM_052843.4|protein_coding|55/81|c.14885A>G|p.Asp4962Gly|15045/20518|14885/19863|4962/6620||,G|missense_variant|MODERATE|OBSCN|OBSCN|transcript|NM_001098623.2|protein_coding|55/105|c.14885A>G|p.…	no	0/1:20:61:33,26:0.4262
chr1	228333272	C	G	P;ANN=G|missense_variant|MODERATE|OBSCN|OBSCN|transcript|NM_001271223.2|protein_coding|69/116|c.18676C>G|p.Leu6226Val|18750/26925|18676/26772|6226/8923||,G|missense_variant|MODERATE|OBSCN|OBSCN|transcript|NM_052843.4|protein_coding|58/81|c.15805C>G|p.Leu5269Val|15965/20518|15805/19863|5269/6620||,G|missense_variant|MODERATE|OBSCN|OBSCN|transcript|NM_001098623.2|protein_coding|58/105|c.15805C>G|p.…	no	0/1:29:57:28,29:0.5088
chr1	228340862	C	G	P;ANN=G|missense_variant|MODERATE|OBSCN|OBSCN|transcript|NM_001271223.2|protein_coding|83/116|c.20542C>G|p.Gln6848Glu|20616/26925|20542/26772|6848/8923||,G|missense_variant|MODERATE|OBSCN|OBSCN|transcript|NM_052843.4|protein_coding|72/81|c.17671C>G|p.Gln5891Glu|17831/20518|17671/19863|5891/6620||,G|missense_variant|MODERATE|OBSCN|OBSCN|transcript|NM_001098623.2|protein_coding|72/105|c.17671C>G|p.…	no	0/1:24:71:39,32:0.4507
chr1	228368828	G	A	P;ANN=A|missense_variant|MODERATE|OBSCN|OBSCN|transcript|NM_001271223.2|protein_coding|100/116|c.22745G>A|p.Gly7582Asp|22819/26925|22745/26772|7582/8923||,A|missense_variant|MODERATE|OBSCN|OBSCN|transcript|NM_001098623.2|protein_coding|89/105|c.19874G>A|p.Gly6625Asp|19948/24060|19874/23907|6625/7968||	yes	0/1:17:64:41,23:0.3594
chr1	228371729	G	A	P;ANN=A|missense_variant|MODERATE|OBSCN|OBSCN|transcript|NM_001271223.2|protein_coding|105/116|c.23822G>A|p.Arg7941Gln|23896/26925|23822/26772|7941/8923||,A|missense_variant|MODERATE|OBSCN|OBSCN|transcript|NM_001098623.2|protein_coding|94/105|c.20951G>A|p.Arg6984Gln|21025/24060|20951/23907|6984/7968||	no	0/1:23:67:27,39:0.5821
chr1	228371748	CG	C	P;ANN=C|frameshift_variant|HIGH|OBSCN|OBSCN|transcript|NM_001271223.2|protein_coding|105/116|c.23848delG|p.Ala7950fs|23922/26925|23848/26772|7950/8923||INFO_REALIGN_3_PRIME,C|frameshift_variant|HIGH|OBSCN|OBSCN|transcript|NM_001098623.2|protein_coding|94/105|c.20977delG|p.Ala6993fs|21051/24060|20977/23907|6993/7968||INFO_REALIGN_3_PRIME;LOF=(OBSCN|OBSCN|3|0.67)	no	0/1:26:71:39,32:0.4507
chr1	228372293	C	T	P;ANN=T|missense_variant|MODERATE|OBSCN|OBSCN|transcript|NM_001271223.2|protein_coding|105/116|c.24386C>T|p.Ala8129Val|24460/26925|24386/26772|8129/8923||,T|missense_variant|MODERATE|OBSCN|OBSCN|transcript|NM_001098623.2|protein_coding|94/105|c.21515C>T|p.Ala7172Val|21589/24060|21515/23907|7172/7968||	no	0/1:18:63:33,29:0.4603
chr1	228511776	T	C	P;ANN=C|missense_variant|MODERATE|BTNL10|BTNL10|transcript|NM_001287262.1|protein_coding|2/3|c.182A>G|p.His61Arg|335/780|182/627|61/208||	no	1/1:33:70:0,70:1
chr1	229530291	G	A	P;ANN=A|missense_variant|MODERATE|ABCB10|ABCB10|transcript|NM_012089.3|protein_coding|8/13|c.1553C>T|p.Pro518Leu|1608/3869|1553/2217|518/738||	yes	0/1:24:39:22,17:0.4359
chr1	229636946	T	G	P;ANN=G|missense_variant|MODERATE|URB2|URB2|transcript|NM_001314021.1|protein_coding|4/10|c.2333T>G|p.Val778Gly|2518/5663|2333/4575|778/1524||,G|missense_variant|MODERATE|URB2|URB2|transcript|NM_014777.4|protein_coding|4/10|c.2333T>G|p.Val778Gly|2456/5601|2333/4575|778/1524||	no	1/1:30:52:1,51:0.9808
chr1	229637185	A	G	P;ANN=G|missense_variant|MODERATE|URB2|URB2|transcript|NM_001314021.1|protein_coding|4/10|c.2572A>G|p.Lys858Glu|2757/5663|2572/4575|858/1524||,G|missense_variant|MODERATE|URB2|URB2|transcript|NM_014777.4|protein_coding|4/10|c.2572A>G|p.Lys858Glu|2695/5601|2572/4575|858/1524||	no	0/1:22:58:29,29:0.5
chr1	230255314	T	C	P;ANN=C|missense_variant|MODERATE|GALNT2|GALNT2|transcript|NM_004481.5|protein_coding|11/16|c.1106T>C|p.Phe369Ser|1149/4423|1106/1716|369/571||,C|missense_variant|MODERATE|GALNT2|GALNT2|transcript|NM_001291866.2|protein_coding|11/16|c.992T>C|p.Phe331Ser|1270/4544|992/1602|331/533||	yes	0/1:26:56:30,26:0.4643
chr1	230337149	C	T	P;ANN=T|missense_variant|MODERATE|PGBD5|PGBD5|transcript|NM_001258311.2|protein_coding|4/7|c.1034G>A|p.Ser345Asn|1438/10914|1034/1575|345/524||	yes	0/1:21:60:38,22:0.3667
chr1	230678922	A	G	P;ANN=G|missense_variant|MODERATE|COG2|COG2|transcript|NM_007357.3|protein_coding|10/18|c.1036A>G|p.Ile346Val|1162/2932|1036/2217|346/738||,G|missense_variant|MODERATE|COG2|COG2|transcript|NM_001145036.2|protein_coding|10/18|c.1036A>G|p.Ile346Val|1162/2929|1036/2214|346/737||	no	0/1:16:27:16,11:0.4074
chr1	230703308	CA	C	P;ANN=C|frameshift_variant|HIGH|AGT|AGT|transcript|NM_000029.4|protein_coding|5/5|c.1290delT|p.Phe430fs|1330/2116|1290/1458|430/485||;LOF=(AGT|AGT|1|1.00)	yes	0/1:25:61:37,24:0.3934
chr1	230710048	A	G	P;ANN=G|missense_variant|MODERATE|AGT|AGT|transcript|NM_000029.4|protein_coding|2/5|c.803T>C|p.Met268Thr|843/2116|803/1458|268/485||	no	1/1:31:60:0,60:1
chr1	230759594	C	A	P;ANN=A|missense_variant|MODERATE|CAPN9|CAPN9|transcript|NM_006615.3|protein_coding|3/20|c.366C>A|p.Ser122Arg|475/2574|366/2073|122/690||,A|missense_variant|MODERATE|CAPN9|CAPN9|transcript|NM_016452.2|protein_coding|3/19|c.366C>A|p.Ser122Arg|479/2284|366/1995|122/664||,A|intron_variant|MODIFIER|CAPN9|CAPN9|transcript|NM_001319676.1|protein_coding|1/17|c.214-3059C>A||||||	no	0/1:28:46:26,20:0.4348
chr1	230778983	A	C	P;ANN=C|missense_variant|MODERATE|CAPN9|CAPN9|transcript|NM_006615.3|protein_coding|9/20|c.964A>C|p.Lys322Gln|1073/2574|964/2073|322/690||,C|missense_variant|MODERATE|CAPN9|CAPN9|transcript|NM_001319676.1|protein_coding|7/18|c.775A>C|p.Lys259Gln|888/2173|775/1884|259/627||,C|missense_variant|MODERATE|CAPN9|CAPN9|transcript|NM_016452.2|protein_coding|8/19|c.886A>C|p.Lys296Gln|999/2284|886/1995|296…	no	1/1:27:33:0,32:0.9697
chr1	230995820	CA	C	P;ANN=C|frameshift_variant|HIGH|ARV1|ARV1|transcript|NM_001346992.2|protein_coding|5/7|c.617delA|p.Lys206fs|629/1527|617/915|206/304||INFO_REALIGN_3_PRIME,C|frameshift_variant|HIGH|ARV1|ARV1|transcript|NM_022786.3|protein_coding|4/6|c.518delA|p.Lys173fs|530/1428|518/816|173/271||INFO_REALIGN_3_PRIME,C|non_coding_transcript_exon_variant|MODIFIER|ARV1|ARV1|transcript|NR_144538.2|pseudogene|4/7|n.53…	no	1/1:27:41:3,38:0.9268
chr1	231270893	A	G	P;ANN=G|missense_variant|MODERATE|GNPAT|GNPAT|transcript|NM_014236.4|protein_coding|10/16|c.1415A>G|p.His472Arg|1582/2641|1415/2043|472/680||,G|missense_variant|MODERATE|GNPAT|GNPAT|transcript|NM_001316350.2|protein_coding|9/15|c.1232A>G|p.His411Arg|1399/2458|1232/1860|411/619||	yes	0/1:22:57:32,25:0.4386
chr1	231694549	G	A	P;ANN=A|missense_variant|MODERATE|DISC1|DISC1|transcript|NM_001164537.2|protein_coding|2/14|c.791G>A|p.Arg264Gln|869/7180|791/2661|264/886||,A|missense_variant|MODERATE|DISC1|DISC1|transcript|NM_001164554.2|protein_coding|2/3|c.791G>A|p.Arg264Gln|869/1827|791/1128|264/375||,A|missense_variant|MODERATE|DISC1|DISC1|transcript|NM_001012958.2|protein_coding|2/3|c.791G>A|p.Arg264Gln|869/2661|791/1110|…	no	0/1:21:64:31,33:0.5156
chr1	231818355	C	T	P;ANN=T|missense_variant|MODERATE|DISC1|DISC1|transcript|NM_001164537.2|protein_coding|10/14|c.1915C>T|p.Leu639Phe|1993/7180|1915/2661|639/886||,T|missense_variant|MODERATE|DISC1|DISC1|transcript|NM_001164539.2|protein_coding|9/10|c.1819C>T|p.Leu607Phe|1897/2700|1819/2268|607/755||,T|missense_variant|MODERATE|DISC1|DISC1|transcript|NM_001012959.2|protein_coding|9/10|c.1819C>T|p.Leu607Phe|1897/224…	no	0/1:22:43:16,27:0.6279
chr1	232008852	A	T	P;ANN=T|missense_variant|MODERATE|DISC1|DISC1|transcript|NM_001164537.2|protein_coding|12/14|c.2206A>T|p.Ser736Cys|2284/7180|2206/2661|736/886||,T|missense_variant|MODERATE|DISC1|DISC1|transcript|NM_001164538.2|protein_coding|11/11|c.2110A>T|p.Ser704Cys|2188/2990|2110/2412|704/803||,T|missense_variant|MODERATE|DISC1|DISC1|transcript|NM_001164541.2|protein_coding|10/10|c.2049A>T|p.Arg683Ser|2127/2…	no	0/1:20:41:15,25:0.6098
chr1	232009141	A	G	P;ANN=G|missense_variant|MODERATE|DISC1|DISC1|transcript|NM_001164538.2|protein_coding|11/11|c.2399A>G|p.Lys800Arg|2477/2990|2399/2412|800/803||,G|3_prime_UTR_variant|MODIFIER|DISC1|DISC1|transcript|NM_001164541.2|protein_coding|10/10|c.*250A>G|||||250|,G|3_prime_UTR_variant|MODIFIER|DISC1|DISC1|transcript|NM_001164547.2|protein_coding|8/8|c.*372A>G|||||50268|,G|intron_variant|MODIFIER|TSNAX-DISC…	no	0/1:7:19:7,12:0.6316
chr1	232805207	T	C	P;ANN=C|missense_variant|MODERATE|MAP10|MAP10|transcript|NM_019090.2|protein_coding|1/1|c.184T>C|p.Ser62Pro|316/5455|184/3144|62/1047||	no	0/1:23:61:32,29:0.4754
chr1	232805469	A	G	P;ANN=G|missense_variant|MODERATE|MAP10|MAP10|transcript|NM_019090.2|protein_coding|1/1|c.446A>G|p.Glu149Gly|578/5455|446/3144|149/1047||	no	0/1:17:47:25,22:0.4681
chr1	232805931	G	T	P;ANN=T|missense_variant|MODERATE|MAP10|MAP10|transcript|NM_019090.2|protein_coding|1/1|c.908G>T|p.Arg303Leu|1040/5455|908/3144|303/1047||	no	0/1:23:52:31,21:0.4038
chr1	232986133	C	T	P;ANN=T|missense_variant|MODERATE|PCNX2|PCNX2|transcript|NM_014801.4|protein_coding|33/34|c.6199G>A|p.Val2067Met|6446/7530|6199/6414|2067/2137||,T|downstream_gene_variant|MODIFIER|NTPCR|NTPCR|transcript|NM_032324.3|protein_coding||c.*7902C>T|||||2251|,T|downstream_gene_variant|MODIFIER|NTPCR|NTPCR|transcript|NM_001329452.2|protein_coding||c.*7705C>T|||||2251|,T|downstream_gene_variant|MODIFIER|NT…	no	0/1:22:50:31,19:0.38
chr1	233262967	C	T	P;ANN=T|missense_variant|MODERATE|PCNX2|PCNX2|transcript|NM_014801.4|protein_coding|2/34|c.350G>A|p.Arg117Lys|597/7530|350/6414|117/2137||	no	0/1:21:33:20,13:0.3939
chr1	234373513	G	C	P;ANN=C|missense_variant|MODERATE|COA6|COA6|transcript|NM_001206641.3|protein_coding|1/3|c.47G>C|p.Ser16Thr|58/1741|47/468|16/155||,C|upstream_gene_variant|MODIFIER|COA6-AS1|COA6-AS1|transcript|NR_125962.1|pseudogene||n.-110C>G|||||110|,C|upstream_gene_variant|MODIFIER|COA6|COA6|transcript|NM_001012985.2|protein_coding||c.-206G>C|||||170|,C|upstream_gene_variant|MODIFIER|COA6|COA6|transcript|NM_0…	no	0/1:27:73:34,39:0.5342
chr1	234446905	T	C	P;ANN=C|missense_variant|MODERATE|TARBP1|TARBP1|transcript|NM_005646.4|protein_coding|12/30|c.2032A>G|p.Ser678Gly|2108/5206|2032/4866|678/1621||	no	0/1:14:27:13,14:0.5185
chr1	234609263	A	G	P;ANN=G|missense_variant|MODERATE|IRF2BP2|IRF2BP2|transcript|NM_182972.2|protein_coding|1/2|c.232T>C|p.Ser78Pro|263/4663|232/1764|78/587||,G|missense_variant|MODERATE|IRF2BP2|IRF2BP2|transcript|NM_001077397.1|protein_coding|1/2|c.232T>C|p.Ser78Pro|263/4615|232/1716|78/571||	no	1/1:26:30:0,30:1
chr1	235715303	C	T	P;ANN=T|missense_variant|MODERATE|LYST|LYST|transcript|NM_000081.4|protein_coding|42/53|c.9682G>A|p.Val3228Met|9843/13466|9682/11406|3228/3801||,T|missense_variant|MODERATE|LYST|LYST|transcript|NM_001301365.1|protein_coding|42/53|c.9682G>A|p.Val3228Met|10301/13934|9682/11406|3228/3801||	yes	0/1:18:46:26,20:0.4348
chr1	236012027	C	A	P;ANN=A|missense_variant|MODERATE|NID1|NID1|transcript|NM_002508.3|protein_coding|12/20|c.2421G>T|p.Gln807His|2432/5790|2421/3744|807/1247||	no	0/1:25:39:19,17:0.4359
chr1	236249930	T	A	P;ANN=A|missense_variant|MODERATE|ERO1B|ERO1B|transcript|NM_019891.4|protein_coding|5/16|c.386A>T|p.Asp129Val|561/4994|386/1404|129/467||	no	1/1:19:12:0,12:1
chr1	236394471	G	A	P;ANN=A|missense_variant|MODERATE|EDARADD|EDARADD|transcript|NM_145861.3|protein_coding|1/6|c.27G>A|p.Met9Ile|186/3063|27/648|9/215||,A|upstream_gene_variant|MODIFIER|EDARADD|EDARADD|transcript|NM_080738.4|protein_coding||c.-1159G>A|||||942|	no	1/1:31:42:0,42:1
chr1	236414260	TCAGA	T	P;ANN=T|frameshift_variant|HIGH|EDARADD|EDARADD|transcript|NM_145861.3|protein_coding|3/6|c.124_127delGACA|p.Asp42fs|283/3063|124/648|42/215||INFO_REALIGN_3_PRIME,T|frameshift_variant|HIGH|EDARADD|EDARADD|transcript|NM_080738.4|protein_coding|3/6|c.94_97delGACA|p.Asp32fs|311/3091|94/618|32/205||INFO_REALIGN_3_PRIME;LOF=(EDARADD|EDARADD|2|1.00)	yes	0/1:24:35:21,14:0.4
chr1	236537507	T	A	P;ANN=A|missense_variant|MODERATE|LGALS8|LGALS8|transcript|NM_006499.4|protein_coding|4/12|c.56T>A|p.Phe19Tyr|437/6279|56/1080|19/359||,A|missense_variant|MODERATE|LGALS8|LGALS8|transcript|NM_201545.2|protein_coding|4/12|c.56T>A|p.Phe19Tyr|307/6149|56/1080|19/359||,A|missense_variant|MODERATE|LGALS8|LGALS8|transcript|NM_201543.3|protein_coding|4/11|c.56T>A|p.Phe19Tyr|278/5987|56/954|19/317||,A|mi…	no	0/1:25:34:14,20:0.5882
chr1	236537557	C	T	P;ANN=T|missense_variant|MODERATE|LGALS8|LGALS8|transcript|NM_006499.4|protein_coding|4/12|c.106C>T|p.Arg36Cys|487/6279|106/1080|36/359||,T|missense_variant|MODERATE|LGALS8|LGALS8|transcript|NM_201545.2|protein_coding|4/12|c.106C>T|p.Arg36Cys|357/6149|106/1080|36/359||,T|missense_variant|MODERATE|LGALS8|LGALS8|transcript|NM_201543.3|protein_coding|4/11|c.106C>T|p.Arg36Cys|328/5987|106/954|36/317|…	no	0/1:22:39:23,16:0.4103
chr1	236538910	A	G	P;ANN=G|missense_variant|MODERATE|LGALS8|LGALS8|transcript|NM_006499.4|protein_coding|5/12|c.166A>G|p.Met56Val|547/6279|166/1080|56/359||,G|missense_variant|MODERATE|LGALS8|LGALS8|transcript|NM_201545.2|protein_coding|5/12|c.166A>G|p.Met56Val|417/6149|166/1080|56/359||,G|missense_variant|MODERATE|LGALS8|LGALS8|transcript|NM_201543.3|protein_coding|5/11|c.166A>G|p.Met56Val|388/5987|166/954|56/317|…	no	0/1:20:52:31,21:0.4038
chr1	236543562	G	C	P;ANN=C|missense_variant&splice_region_variant|MODERATE|LGALS8|LGALS8|transcript|NM_006499.4|protein_coding|10/12|c.678G>C|p.Arg226Ser|1059/6279|678/1080|226/359||,C|missense_variant&splice_region_variant|MODERATE|LGALS8|LGALS8|transcript|NM_201545.2|protein_coding|10/12|c.678G>C|p.Arg226Ser|929/6149|678/1080|226/359||,C|missense_variant&splice_region_variant|MODERATE|LGALS8|LGALS8|transcript|NM_…	no	0/1:23:54:25,29:0.537
chr1	236554626	T	C	P;ANN=C|missense_variant|MODERATE|HEATR1|HEATR1|transcript|NM_018072.6|protein_coding|42/45|c.6050A>G|p.Glu2017Gly|6177/8459|6050/6435|2017/2144||,C|downstream_gene_variant|MODIFIER|LGALS8|LGALS8|transcript|NM_006499.4|protein_coding||c.*6465T>C|||||1647|,C|downstream_gene_variant|MODIFIER|LGALS8|LGALS8|transcript|NM_201545.2|protein_coding||c.*6465T>C|||||1647|,C|downstream_gene_variant|MODIFIER…	no	0/1:20:22:11,11:0.5
chr1	236555320	T	C	P;ANN=C|missense_variant|MODERATE|HEATR1|HEATR1|transcript|NM_018072.6|protein_coding|41/45|c.5899A>G|p.Asn1967Asp|6026/8459|5899/6435|1967/2144||,C|downstream_gene_variant|MODIFIER|LGALS8|LGALS8|transcript|NM_006499.4|protein_coding||c.*7159T>C|||||2341|,C|downstream_gene_variant|MODIFIER|LGALS8|LGALS8|transcript|NM_201545.2|protein_coding||c.*7159T>C|||||2341|,C|downstream_gene_variant|MODIFIER…	no	0/1:20:52:24,28:0.5385
chr1	236555893	A	G	P;ANN=G|missense_variant|MODERATE|HEATR1|HEATR1|transcript|NM_018072.6|protein_coding|39/45|c.5561T>C|p.Val1854Ala|5688/8459|5561/6435|1854/2144||,G|downstream_gene_variant|MODIFIER|LGALS8|LGALS8|transcript|NM_006499.4|protein_coding||c.*7732A>G|||||2914|,G|downstream_gene_variant|MODIFIER|LGALS8|LGALS8|transcript|NM_201545.2|protein_coding||c.*7732A>G|||||2914|,G|downstream_gene_variant|MODIFIER…	no	0/1:23:45:22,23:0.5111
chr1	236558360	T	C	P;ANN=C|missense_variant|MODERATE|HEATR1|HEATR1|transcript|NM_018072.6|protein_coding|36/45|c.5081A>G|p.Asn1694Ser|5208/8459|5081/6435|1694/2144||	no	0/1:19:42:25,17:0.4048
chr1	236566656	T	C	P;ANN=C|missense_variant|MODERATE|HEATR1|HEATR1|transcript|NM_018072.6|protein_coding|30/45|c.4298A>G|p.Tyr1433Cys|4425/8459|4298/6435|1433/2144||	no	0/1:24:39:19,20:0.5128
chr1	236586349	T	C	P;ANN=C|missense_variant|MODERATE|HEATR1|HEATR1|transcript|NM_018072.6|protein_coding|15/45|c.1819A>G|p.Met607Val|1946/8459|1819/6435|607/2144||	no	0/1:19:35:11,24:0.6857
chr1	236595587	T	C	P;ANN=C|missense_variant|MODERATE|HEATR1|HEATR1|transcript|NM_018072.6|protein_coding|8/45|c.1043A>G|p.His348Arg|1170/8459|1043/6435|348/2144||	no	0/1:17:16:8,8:0.5
chr1	237530460	A	G	P;ANN=G|missense_variant|MODERATE|RYR2|RYR2|transcript|NM_001035.3|protein_coding|25/105|c.2856A>G|p.Ile952Met|3194/16583|2856/14904|952/4967||	yes	0/1:20:44:20,24:0.5455
chr1	240092268	GGGC	G	P;ANN=G|disruptive_inframe_deletion|MODERATE|FMN2|FMN2|transcript|NM_001305424.2|protein_coding|1/19|c.174_176delCGG|p.Gly59del|401/6439|174/5181|58/1726||INFO_REALIGN_3_PRIME,G|disruptive_inframe_deletion|MODERATE|FMN2|FMN2|transcript|NM_001348094.2|protein_coding|1/15|c.174_176delCGG|p.Gly59del|401/4255|174/2997|58/998||INFO_REALIGN_3_PRIME,G|disruptive_inframe_deletion|MODERATE|FMN2|FMN2|trans…	no	0/1:9:29:10,19:0.6552
chr1	240207685	C	T	P;ANN=T|missense_variant|MODERATE|FMN2|FMN2|transcript|NM_001305424.2|protein_coding|6/19|c.2885C>T|p.Pro962Leu|3112/6439|2885/5181|962/1726||,T|missense_variant|MODERATE|FMN2|FMN2|transcript|NM_020066.5|protein_coding|5/18|c.2873C>T|p.Pro958Leu|3100/6427|2873/5169|958/1722||,T|intron_variant|MODIFIER|FMN2|FMN2|transcript|NM_001348094.2|protein_coding|4/14|c.1986+19423C>T||||||	no	0/1:18:41:28,13:0.3171
chr1	240208254	A	G	P;ANN=G|missense_variant|MODERATE|FMN2|FMN2|transcript|NM_001305424.2|protein_coding|6/19|c.3454A>G|p.Arg1152Gly|3681/6439|3454/5181|1152/1726||,G|missense_variant|MODERATE|FMN2|FMN2|transcript|NM_020066.5|protein_coding|5/18|c.3442A>G|p.Arg1148Gly|3669/6427|3442/5169|1148/1722||,G|intron_variant|MODIFIER|FMN2|FMN2|transcript|NM_001348094.2|protein_coding|4/14|c.1986+19992A>G||||||	no	1/1:25:28:0,24:0.8571
chr1	241592046	C	T	P;ANN=T|missense_variant|MODERATE|KMO|KMO|transcript|NM_003679.5|protein_coding|15/15|c.1354C>T|p.Arg452Cys|1421/5017|1354/1461|452/486||,T|downstream_gene_variant|MODIFIER|OPN3|OPN3|transcript|NM_014322.3|protein_coding||c.*2382G>A|||||1078|	no	0/1:18:38:12,26:0.6842
chr1	241634073	C	T	P;ANN=T|missense_variant|MODERATE|CHML|CHML|transcript|NM_001821.3|protein_coding|1/1|c.1694G>A|p.Ser565Asn|1858/7066|1694/1971|565/656||,T|intron_variant|MODIFIER|OPN3|OPN3|transcript|NM_014322.3|protein_coding|1/3|c.373+5809G>A||||||	yes	0/1:6:41:16,24:0.5854
chr1	241788027	C	T	P;ANN=T|missense_variant|MODERATE|WDR64|WDR64|transcript|NM_001367482.1|protein_coding|24/28|c.2884C>T|p.Arg962Trp|3088/5042|2884/3276|962/1091||	no	0/1:23:53:30,23:0.434
chr1	241879243	A	G	P;ANN=G|missense_variant|MODERATE|EXO1|EXO1|transcript|NM_006027.4|protein_coding|11/14|c.2009A>G|p.Glu670Gly|2323/3194|2009/2541|670/846||,G|missense_variant|MODERATE|EXO1|EXO1|transcript|NM_001319224.1|protein_coding|12/15|c.2006A>G|p.Glu669Gly|2483/3354|2006/2538|669/845||,G|missense_variant|MODERATE|EXO1|EXO1|transcript|NM_130398.4|protein_coding|13/16|c.2009A>G|p.Glu670Gly|2578/3449|2009/254…	no	0/1:19:35:21,14:0.4
chr1	241881973	C	T	P;ANN=T|missense_variant|MODERATE|EXO1|EXO1|transcript|NM_006027.4|protein_coding|12/14|c.2167C>T|p.Arg723Cys|2481/3194|2167/2541|723/846||,T|missense_variant|MODERATE|EXO1|EXO1|transcript|NM_001319224.1|protein_coding|13/15|c.2164C>T|p.Arg722Cys|2641/3354|2164/2538|722/845||,T|missense_variant|MODERATE|EXO1|EXO1|transcript|NM_130398.4|protein_coding|14/16|c.2167C>T|p.Arg723Cys|2736/3449|2167/254…	no	1/1:20:17:0,17:1
chr1	241958238	G	A	P;ANN=A|missense_variant|MODERATE|BECN2|BECN2|transcript|NM_001290693.1|protein_coding|1/1|c.472G>A|p.Glu158Lys|472/1296|472/1296|158/431||	no	0/1:11:44:27,17:0.3864
chr1	241958494	G	T	P;ANN=T|missense_variant|MODERATE|BECN2|BECN2|transcript|NM_001290693.1|protein_coding|1/1|c.728G>T|p.Arg243Met|728/1296|728/1296|243/431||	no	0/1:22:43:20,23:0.5349
chr1	244054357	C	T	P;ANN=T|stop_gained|HIGH|ZBTB18|ZBTB18|transcript|NM_205768.2|protein_coding|2/2|c.583C>T|p.Arg195*|756/3877|583/1596|195/531||,T|stop_gained|HIGH|ZBTB18|ZBTB18|transcript|NM_001278196.1|protein_coding|2/2|c.556C>T|p.Arg186*|625/3746|556/1569|186/522||,T|stop_gained|HIGH|ZBTB18|ZBTB18|transcript|NM_006352.4|protein_coding|1/1|c.556C>T|p.Arg186*|1153/4274|556/1569|186/522||	yes	0/1:24:50:25,25:0.5
chr1	246507179	C	G	P;ANN=G|missense_variant|MODERATE|SMYD3|SMYD3|transcript|NM_001167740.2|protein_coding|1/12|c.39G>C|p.Lys13Asn|101/1565|39/1287|13/428||	no	1/1:36:68:0,68:1
chr1	246591822	T	C	P;ANN=C|missense_variant|MODERATE|CNST|CNST|transcript|NM_152609.3|protein_coding|2/11|c.260T>C|p.Leu87Ser|519/5127|260/2178|87/725||,C|missense_variant|MODERATE|CNST|CNST|transcript|NM_001139459.1|protein_coding|2/9|c.260T>C|p.Leu87Ser|764/2545|260/1851|87/616||	no	1/1:31:30:0,30:1
chr1	246767262	G	C	P;ANN=C|missense_variant|MODERATE|SCCPDH|SCCPDH|transcript|NM_016002.3|protein_coding|12/12|c.1252G>C|p.Gly418Arg|1266/2141|1252/1290|418/429||	no	0/1:22:33:16,16:0.4848
chr1	246864019	G	A	P;ANN=A|missense_variant|MODERATE|AHCTF1|AHCTF1|transcript|NM_015446.5|protein_coding|27/36|c.3472C>T|p.Arg1158Cys|3503/8567|3472/6828|1158/2275||,A|missense_variant|MODERATE|AHCTF1|AHCTF1|transcript|NM_001323342.2|protein_coding|27/36|c.3445C>T|p.Arg1149Cys|3823/8887|3445/6801|1149/2266||,A|missense_variant|MODERATE|AHCTF1|AHCTF1|transcript|NM_001323343.2|protein_coding|27/36|c.3445C>T|p.Arg1149…	no	0/1:18:38:22,16:0.4211
chr1	246988255	A	G	P;ANN=G|missense_variant&splice_region_variant|MODERATE|ZNF695|ZNF695|transcript|NM_020394.5|protein_coding|4/4|c.260T>C|p.Val87Ala|409/3341|260/1548|87/515||,G|missense_variant&splice_region_variant|MODERATE|ZNF695|ZNF695|transcript|NM_001204221.2|protein_coding|4/6|c.260T>C|p.Val87Ala|409/919|260/519|87/172||,G|splice_region_variant&non_coding_transcript_exon_variant|LOW|ZNF670-ZNF695|ZNF670-ZN…	no	1/1:29:45:1,44:0.9778
chr1	246999356	C	T	P;ANN=T|missense_variant|MODERATE|ZNF695|ZNF695|transcript|NM_020394.5|protein_coding|3/4|c.251G>A|p.Arg84Lys|400/3341|251/1548|84/515||,T|missense_variant|MODERATE|ZNF695|ZNF695|transcript|NM_001204221.2|protein_coding|3/6|c.251G>A|p.Arg84Lys|400/919|251/519|84/172||,T|non_coding_transcript_exon_variant|MODIFIER|ZNF670-ZNF695|ZNF670-ZNF695|transcript|NR_037894.1|pseudogene|3/7|n.432G>A||||||,T|n…	no	1/1:36:40:0,40:1
chr1	247103972	C	A	P;ANN=A|missense_variant|MODERATE|ZNF669|ZNF669|transcript|NM_024804.2|protein_coding|1/4|c.228G>T|p.Glu76Asp|401/1980|228/1395|76/464||,A|upstream_gene_variant|MODIFIER|FLJ39095|FLJ39095|transcript|NR_147502.1|pseudogene||n.-539C>A|||||539|,A|intron_variant|MODIFIER|ZNF669|ZNF669|transcript|NM_001142572.1|protein_coding|1/3|c.3+225G>T||||||	no	0/1:22:63:34,29:0.4603
chr1	247111597	A	G	P;ANN=G|missense_variant|MODERATE|C1orf229|C1orf229|transcript|NM_207401.2|protein_coding|1/1|c.628T>C|p.Ser210Pro|821/2258|628/714|210/237||,G|downstream_gene_variant|MODIFIER|FLJ39095|FLJ39095|transcript|NR_147502.1|pseudogene||n.*2036A>G|||||2036|	no	1/1:17:16:0,16:1
chr1	247256207	T	C	P;ANN=C|stop_lost|HIGH|VN1R5|VN1R5|transcript|NM_173858.1|protein_coding|1/1|c.136T>C|p.Ter46Glnext*?|136/1074|136/1074|46/357||,C|non_coding_transcript_exon_variant|MODIFIER|VN1R5|VN1R5|transcript|NR_160309.1|pseudogene|1/1|n.136T>C||||||	no	1/1:21:44:0,44:1
chr1	247451084	T	C	P;ANN=C|missense_variant|MODERATE|OR2B11|OR2B11|transcript|NM_001004492.1|protein_coding|1/1|c.899A>G|p.Asp300Gly|899/954|899/954|300/317||,C|downstream_gene_variant|MODIFIER|NLRP3|NLRP3|transcript|NM_001079821.2|protein_coding||c.*2580T>C|||||1980|,C|downstream_gene_variant|MODIFIER|NLRP3|NLRP3|transcript|NM_001127461.2|protein_coding||c.*2580T>C|||||1980|,C|downstream_gene_variant|MODIFIER|NLRP…	no	0/1:24:41:17,24:0.5854
chr1	247451105	G	A	P;ANN=A|missense_variant|MODERATE|OR2B11|OR2B11|transcript|NM_001004492.1|protein_coding|1/1|c.878C>T|p.Thr293Ile|878/954|878/954|293/317||,A|downstream_gene_variant|MODIFIER|NLRP3|NLRP3|transcript|NM_001079821.2|protein_coding||c.*2601G>A|||||2001|,A|downstream_gene_variant|MODIFIER|NLRP3|NLRP3|transcript|NM_001127461.2|protein_coding||c.*2601G>A|||||2001|,A|downstream_gene_variant|MODIFIER|NLRP…	no	0/1:25:46:21,25:0.5435
chr1	247451391	C	T	P;ANN=T|missense_variant|MODERATE|OR2B11|OR2B11|transcript|NM_001004492.1|protein_coding|1/1|c.592G>A|p.Val198Met|592/954|592/954|198/317||,T|downstream_gene_variant|MODIFIER|NLRP3|NLRP3|transcript|NM_001079821.2|protein_coding||c.*2887C>T|||||2287|,T|downstream_gene_variant|MODIFIER|NLRP3|NLRP3|transcript|NM_001127461.2|protein_coding||c.*2887C>T|||||2287|,T|downstream_gene_variant|MODIFIER|NLRP…	no	1/1:32:59:0,59:1
chr1	247451594	A	C	P;ANN=C|missense_variant|MODERATE|OR2B11|OR2B11|transcript|NM_001004492.1|protein_coding|1/1|c.389T>G|p.Ile130Ser|389/954|389/954|130/317||,C|downstream_gene_variant|MODIFIER|NLRP3|NLRP3|transcript|NM_001079821.2|protein_coding||c.*3090A>C|||||2490|,C|downstream_gene_variant|MODIFIER|NLRP3|NLRP3|transcript|NM_001127461.2|protein_coding||c.*3090A>C|||||2490|,C|downstream_gene_variant|MODIFIER|NLRP…	no	0/1:23:54:24,29:0.537
chr1	247532310	G	A	P;ANN=A|missense_variant|MODERATE|OR2C3|OR2C3|transcript|NM_198074.4|protein_coding|2/2|c.202C>T|p.Pro68Ser|564/2742|202/963|68/320||,A|upstream_gene_variant|MODIFIER|GCSAML-AS1|GCSAML-AS1|transcript|NR_027309.2|pseudogene||n.-1506C>T|||||1506|,A|intron_variant|MODIFIER|GCSAML|GCSAML|transcript|NM_001281853.1|protein_coding|2/6|c.-57+5256G>A||||||,A|intron_variant|MODIFIER|GCSAML|GCSAML|transcrip…	no	1/1:29:48:0,48:1
chr1	247532454	T	C	P;ANN=C|missense_variant|MODERATE|OR2C3|OR2C3|transcript|NM_198074.4|protein_coding|2/2|c.58A>G|p.Thr20Ala|420/2742|58/963|20/320||,C|upstream_gene_variant|MODIFIER|GCSAML-AS1|GCSAML-AS1|transcript|NR_027309.2|pseudogene||n.-1650A>G|||||1650|,C|intron_variant|MODIFIER|GCSAML|GCSAML|transcript|NM_001281853.1|protein_coding|2/6|c.-57+5400T>C||||||,C|intron_variant|MODIFIER|GCSAML|GCSAML|transcript|…	no	1/1:28:36:0,36:1
chr1	247588415	G	A	P;ANN=A|missense_variant|MODERATE|OR2G2|OR2G2|transcript|NM_001001915.1|protein_coding|1/1|c.56G>A|p.Gly19Glu|56/954|56/954|19/317||	yes	0/1:18:43:24,19:0.4419
chr1	247588807	A	G	P;ANN=G|missense_variant|MODERATE|OR2G2|OR2G2|transcript|NM_001001915.1|protein_coding|1/1|c.448A>G|p.Met150Val|448/954|448/954|150/317||	no	0/1:23:68:37,31:0.4559
chr1	247588859	T	C	P;ANN=C|missense_variant|MODERATE|OR2G2|OR2G2|transcript|NM_001001915.1|protein_coding|1/1|c.500T>C|p.Leu167Pro|500/954|500/954|167/317||	no	0/1:25:55:27,28:0.5091
chr1	247589065	A	G	P;ANN=G|missense_variant|MODERATE|OR2G2|OR2G2|transcript|NM_001001915.1|protein_coding|1/1|c.706A>G|p.Arg236Gly|706/954|706/954|236/317||	no	0/1:22:45:24,21:0.4667
chr1	247672372	G	A	P;ANN=A|missense_variant|MODERATE|OR13G1|OR13G1|transcript|NM_001005487.1|protein_coding|1/1|c.670C>T|p.Arg224Cys|670/924|670/924|224/307||	no	0/1:24:58:30,28:0.4828
chr1	247672606	T	A	P;ANN=A|missense_variant|MODERATE|OR13G1|OR13G1|transcript|NM_001005487.1|protein_coding|1/1|c.436A>T|p.Met146Leu|436/924|436/924|146/307||	no	0/1:31:56:33,23:0.4107
chr1	247672648	T	C	P;ANN=C|missense_variant|MODERATE|OR13G1|OR13G1|transcript|NM_001005487.1|protein_coding|1/1|c.394A>G|p.Ile132Val|394/924|394/924|132/307||	no	0/1:21:52:24,28:0.5385
chr1	247672881	G	A	P;ANN=A|missense_variant|MODERATE|OR13G1|OR13G1|transcript|NM_001005487.1|protein_coding|1/1|c.161C>T|p.Thr54Met|161/924|161/924|54/307||	yes	0/1:25:36:17,19:0.5278
chr1	247672905	T	A	P;ANN=A|missense_variant|MODERATE|OR13G1|OR13G1|transcript|NM_001005487.1|protein_coding|1/1|c.137A>T|p.Lys46Ile|137/924|137/924|46/307||	no	0/1:22:32:16,16:0.5
chr1	247723647	T	C	P;ANN=C|missense_variant|MODERATE|OR14A2|OR14A2|transcript|NM_001355292.1|protein_coding|5/5|c.397A>G|p.Ile133Val|1118/1808|397/945|133/314||	no	0/1:25:39:17,22:0.5641
chr1	247815017	A	G	P;ANN=G|missense_variant|MODERATE|OR14A16|OR14A16|transcript|NM_001001966.1|protein_coding|1/1|c.713T>C|p.Ile238Thr|713/930|713/930|238/309||	no	1/1:28:30:0,30:1
chr1	247815239	AAGG	A	P;ANN=A|disruptive_inframe_deletion|MODERATE|OR14A16|OR14A16|transcript|NM_001001966.1|protein_coding|1/1|c.488_490delCCT|p.Ser163del|490/930|488/930|163/309||	no	1/1:26:42:6,36:0.8571
chr1	247841385	C	G	P;ANN=G|missense_variant|MODERATE|OR11L1|OR11L1|transcript|NM_001001959.1|protein_coding|1/1|c.512G>C|p.Arg171Pro|512/969|512/969|171/322||	no	1/1:30:31:0,31:1
chr1	247841473	C	T	P;ANN=T|missense_variant|MODERATE|OR11L1|OR11L1|transcript|NM_001001959.1|protein_coding|1/1|c.424G>A|p.Ala142Thr|424/969|424/969|142/322||	no	1/1:24:37:0,36:0.973
chr1	247841546	G	C	P;ANN=C|missense_variant|MODERATE|OR11L1|OR11L1|transcript|NM_001001959.1|protein_coding|1/1|c.351C>G|p.Phe117Leu|351/969|351/969|117/322||	no	1/1:34:46:0,46:1
chr1	247841575	C	T	P;ANN=T|missense_variant|MODERATE|OR11L1|OR11L1|transcript|NM_001001959.1|protein_coding|1/1|c.322G>A|p.Gly108Ser|322/969|322/969|108/322||	no	1/1:34:50:0,50:1
chr1	247857254	G	C	P;ANN=C|missense_variant|MODERATE|TRIM58|TRIM58|transcript|NM_015431.4|protein_coding|1/6|c.8G>C|p.Trp3Ser|68/5168|8/1461|3/486||	no	1/1:27:33:0,33:1
chr1	247875986	A	G	P;ANN=G|missense_variant|MODERATE|TRIM58|TRIM58|transcript|NM_015431.4|protein_coding|6/6|c.958A>G|p.Arg320Gly|1018/5168|958/1461|320/486||	yes	0/1:20:33:19,14:0.4242
chr1	247896121	C	T	P;ANN=T|missense_variant|MODERATE|OR2W3|OR2W3|transcript|NM_001001957.2|protein_coding|1/1|c.535C>T|p.Arg179Cys|535/945|535/945|179/314||	no	0/1:24:55:29,26:0.4727
chr1	247896154	G	A	P;ANN=A|missense_variant|MODERATE|OR2W3|OR2W3|transcript|NM_001001957.2|protein_coding|1/1|c.568G>A|p.Val190Ile|568/945|568/945|190/314||	no	0/1:25:59:35,24:0.4068
chr1	247896174	A	C	P;ANN=C|missense_variant|MODERATE|OR2W3|OR2W3|transcript|NM_001001957.2|protein_coding|1/1|c.588A>C|p.Glu196Asp|588/945|588/945|196/314||	no	0/1:26:61:33,28:0.459
chr1	247896401	T	A	P;ANN=A|missense_variant|MODERATE|OR2W3|OR2W3|transcript|NM_001001957.2|protein_coding|1/1|c.815T>A|p.Met272Lys|815/945|815/945|272/314||	no	0/1:12:49:28,20:0.4082
chr1	247896410	T	C	P;ANN=C|missense_variant|MODERATE|OR2W3|OR2W3|transcript|NM_001001957.2|protein_coding|1/1|c.824T>C|p.Met275Thr|824/945|824/945|275/314||	no	0/1:8:46:24,22:0.4783
chr1	247921132	G	A	P;ANN=A|missense_variant|MODERATE|OR2T8|OR2T8|transcript|NM_001005522.1|protein_coding|1/1|c.115G>A|p.Gly39Ser|115/939|115/939|39/312||	no	1/1:25:19:0,19:1
chr1	247921162	T	C	P;ANN=C|missense_variant|MODERATE|OR2T8|OR2T8|transcript|NM_001005522.1|protein_coding|1/1|c.145T>C|p.Trp49Arg|145/939|145/939|49/312||	no	1/1:20:14:0,14:1
chr1	247921307	C	T	P;ANN=T|missense_variant|MODERATE|OR2T8|OR2T8|transcript|NM_001005522.1|protein_coding|1/1|c.290C>T|p.Ala97Val|290/939|290/939|97/312||	no	1/1:18:14:0,14:1
chr1	247921325	C	T	P;ANN=T|missense_variant|MODERATE|OR2T8|OR2T8|transcript|NM_001005522.1|protein_coding|1/1|c.308C>T|p.Pro103Leu|308/939|308/939|103/312||	no	1/1:23:12:1,11:0.9167
chr1	247921445	A	C	P;ANN=C|missense_variant|MODERATE|OR2T8|OR2T8|transcript|NM_001005522.1|protein_coding|1/1|c.428A>C|p.Asn143Thr|428/939|428/939|143/312||	no	1/1:20:6:0,6:1
chr1	247921447	C	A	P;ANN=A|missense_variant|MODERATE|OR2T8|OR2T8|transcript|NM_001005522.1|protein_coding|1/1|c.430C>A|p.Leu144Met|430/939|430/939|144/312||	no	1/1:15:8:0,8:1
chr1	247921607	T	G	P;ANN=G|missense_variant|MODERATE|OR2T8|OR2T8|transcript|NM_001005522.1|protein_coding|1/1|c.590T>G|p.Met197Arg|590/939|590/939|197/312||	no	1/1:14:13:2,11:0.8462
chr1	247921678	G	T	P;ANN=T|missense_variant|MODERATE|OR2T8|OR2T8|transcript|NM_001005522.1|protein_coding|1/1|c.661G>T|p.Ala221Ser|661/939|661/939|221/312||	no	1/1:16:25:1,24:0.96
chr1	247934732	G	A	P;ANN=A|missense_variant|MODERATE|OR2AJ1|OR2AJ1|transcript|NM_001355235.1|protein_coding|1/1|c.967G>A|p.Val323Met|967/990|967/990|323/329||,A|upstream_gene_variant|MODIFIER|OR2L13|OR2L13|transcript|NM_001304535.1|protein_coding||c.-2671G>A|||||2297|,A|upstream_gene_variant|MODIFIER|OR2L13|OR2L13|transcript|NM_175911.3|protein_coding||c.-2796G>A|||||2297|	yes	0/1:27:40:21,19:0.475
chr1	247949443	G	T	P;ANN=T|missense_variant|MODERATE|OR2L8|OR2L8|transcript|NM_001001963.1|protein_coding|1/1|c.586G>T|p.Gly196Cys|586/939|586/939|196/312||,T|intron_variant|MODIFIER|OR2L13|OR2L13|transcript|NM_001304535.1|protein_coding|1/1|c.-19+12059G>T||||||,T|intron_variant|MODIFIER|OR2L13|OR2L13|transcript|NM_175911.3|protein_coding|1/2|c.-144+12059G>T||||||	no	1/1:8:39:8,31:0.7949
[truncated: 10,323 more rows]

## Sheet: Table S2
Supplementary Table S2. Copy number variants identified in the Oxford Nanopore sequencing data for at least two HCT116 cell line samples studied. 54 - SRR27935354, 55 - SRR27935355, 56 - SRR27935356, lab - the laboratory HCT-116 sample.
[truncated: 199 more rows]

[truncated: 5 more sheets: Table S3, Table S4, Table S5, Table S6, Table S7]
